# Supplementary material for: 6-Bromo-4-[2-(4-fluoro­benzyl­idene)hydrazin-1-yl­idene]-1-methyl-3,4-dihydro-1H-2λ6,1-benzothia­zine-2,2-dione
Source: Acta Crystallogr Sect E Struct Rep Online. 2012 Sep 5;68(Pt 10):o2851. doi: 10.1107/S1600536812037403 (PMC3470210; doi:10.1107/S1600536812037403)
Supplement: Supplementary file 2 [file e-68-o2851-Isup2.hkl]

# 
# h,k,l, Fc-squared, Fo-squared, sigma(Fo-squared) and status flag 
# 
data_I
_shelx_title ' HS48Z4F_0m in P-1' 
_shelx_refln_list_code          4 
_shelx_F_calc_maximum      222.52 
_exptl_crystal_F_000       412.00 
_reflns_d_resolution_high  0.7486 
 
loop_ 
 _symmetry_equiv_pos_as_xyz 
 'x, y, z' 
 '-x, -y, -z' 
 
_cell_length_a     7.8996 
_cell_length_b     9.0070 
_cell_length_c    13.5057 
_cell_angle_alpha 104.176 
_cell_angle_beta   90.977 
_cell_angle_gamma 113.466 
 
_shelx_F_squared_multiplier     1.000 
 
loop_ 
 _refln_index_h 
 _refln_index_k 
 _refln_index_l 
 _refln_F_squared_calc 
 _refln_F_squared_meas 
 _refln_F_squared_sigma 
 _refln_observed_status 
   1   0   0     2494.96     2456.50     24.11 o 
   2   0   0       44.77       38.05      1.32 o 
   3   0   0      627.80      692.57      9.81 o 
   4   0   0        3.25       -1.46      1.46 o 
   5   0   0       20.02       16.71      2.80 o 
   6   0   0       17.70       13.58      5.31 o 
   7   0   0       13.78       12.60      6.47 o 
   8   0   0        7.71        2.03      9.47 o 
   9   0   0        0.09       -7.58     12.20 o 
  -9   1   0        4.21        8.00      9.56 o 
  -8   1   0       23.33       19.38      8.19 o 
  -7   1   0        0.15       -1.52      5.46 o 
  -6   1   0       18.85       17.59      3.50 o 
  -5   1   0      127.39      127.34      3.77 o 
  -4   1   0       50.14       59.09      4.15 o 
  -3   1   0     1731.76     1722.37     17.47 o 
  -2   1   0    15086.97    15360.57    148.65 o 
  -1   1   0      188.46      222.43      2.86 o 
   0   1   0      505.70      454.51      7.10 o 
   1   1   0     7327.84     7030.95     71.87 o 
   2   1   0      333.25      295.42      4.19 o 
   3   1   0      235.66      238.93      4.49 o 
   4   1   0       36.37       34.11      2.73 o 
   5   1   0       28.94       25.21      3.22 o 
   6   1   0       42.13       56.03      6.59 o 
   7   1   0        4.46        0.95      6.90 o 
   8   1   0       42.94       37.53     18.79 o 
   9   1   0        0.02       -6.26     21.05 o 
 -10   2   0        2.90        5.52     10.16 o 
  -9   2   0        7.02       -8.35      8.35 o 
  -8   2   0        0.80        2.89      6.03 o 
  -7   2   0       12.35       10.67      4.58 o 
  -6   2   0       68.17       66.02      3.62 o 
  -5   2   0      208.60      200.51      4.61 o 
  -4   2   0      231.19      257.67      4.95 o 
  -3   2   0      298.47      257.79      3.63 o 
  -2   2   0     1857.56     1732.06     19.61 o 
  -1   2   0     3403.35     3535.76     36.14 o 
   0   2   0     5168.93     5181.40     45.89 o 
   1   2   0     2303.25     2257.67     22.68 o 
   2   2   0       46.98       57.54      2.58 o 
   3   2   0       57.78       49.15      3.32 o 
   4   2   0       23.76       18.67      3.65 o 
   5   2   0        3.92       -1.68      4.51 o 
   6   2   0       14.02       19.22      6.53 o 
   7   2   0        3.47      -10.64     10.64 o 
   8   2   0        0.21      -18.35     18.35 o 
 -10   3   0        0.22       -6.87     10.58 o 
  -9   3   0        7.11       22.03      6.93 o 
  -8   3   0        1.43        8.91      5.69 o 
  -7   3   0       56.76       59.96      4.94 o 
  -6   3   0       78.06       78.55      3.74 o 
  -5   3   0        2.51        0.36      2.06 o 
  -4   3   0     1820.22     1856.69     22.47 o 
  -3   3   0      287.72      296.33      6.26 o 
  -2   3   0      225.00      188.25      4.61 o 
  -1   3   0     5187.68     5248.43     51.19 o 
   0   3   0       50.46       51.81      2.14 o 
   1   3   0     1492.50     1540.53     16.88 o 
   2   3   0     1463.27     1414.96     16.97 o 
   3   3   0      317.29      303.73      7.83 o 
   4   3   0        2.41        4.98      3.96 o 
   5   3   0        5.88       11.49      5.71 o 
   6   3   0       23.06       14.58     10.54 o 
   7   3   0        3.00       -5.31     12.14 o 
   8   3   0       18.45       -9.12     20.94 o 
 -10   4   0        0.41        5.05      7.44 o 
  -9   4   0        1.36       -3.99      5.97 o 
  -8   4   0       20.34       23.22      5.58 o 
  -7   4   0        5.84        7.57      3.70 o 
  -6   4   0      113.29      117.14      3.46 o 
  -5   4   0       69.91       75.34      3.39 o 
  -4   4   0      298.65      267.10      6.51 o 
  -3   4   0      351.34      374.94     13.06 o 
  -2   4   0       54.14       71.40      2.97 o 
  -1   4   0     2253.72     2242.79     23.73 o 
   0   4   0     2989.81     3098.92     31.04 o 
   1   4   0      445.59      518.39      6.70 o 
   2   4   0        2.55       -1.93      1.93 o 
   3   4   0       17.36       14.95      3.89 o 
   4   4   0        0.34       -6.14      6.14 o 
   5   4   0       40.52       48.73      8.43 o 
   6   4   0        0.39        1.29     11.05 o 
   7   4   0       18.53       20.91     13.70 o 
 -10   5   0        0.03        2.26     15.96 o 
  -9   5   0        6.84       23.71      8.66 o 
  -8   5   0        4.68        6.26      6.80 o 
  -7   5   0       18.14        7.76      4.85 o 
  -6   5   0        1.29       -2.94      2.94 o 
  -5   5   0      431.26      439.30     12.53 o 
  -4   5   0      143.82      140.85      4.70 o 
  -3   5   0     1605.02     1591.52     25.78 o 
  -2   5   0     1339.62     1388.64     18.53 o 
  -1   5   0      332.46      286.99      4.88 o 
   0   5   0      976.41      973.72     12.45 o 
   1   5   0       44.88       45.87      2.88 o 
   2   5   0        9.86        9.78      2.83 o 
   3   5   0       10.33       11.02      5.42 o 
   4   5   0        7.97        5.58      7.24 o 
   5   5   0       19.91       24.52     12.03 o 
   6   5   0        3.69        1.92     12.62 o 
 -10   6   0        1.69        2.88      9.29 o 
  -9   6   0        0.11        3.26      7.83 o 
  -8   6   0       24.52       32.79     13.49 o 
  -7   6   0       12.12       22.15      4.74 o 
  -6   6   0        2.58        1.91      3.07 o 
  -5   6   0       82.93       80.80      7.13 o 
  -4   6   0       56.18       61.27     12.91 o 
  -3   6   0      960.37      900.72     16.10 o 
  -2   6   0     1572.24     1508.33     20.56 o 
  -1   6   0        8.88       12.65      2.38 o 
   0   6   0      661.29      668.74      9.81 o 
   1   6   0       29.98       35.25      4.50 o 
   2   6   0        1.34       -0.30      4.66 o 
   3   6   0       12.26        8.92      6.25 o 
   4   6   0       18.99       22.84      8.51 o 
   5   6   0        0.67       -7.05     11.31 o 
 -10   7   0        0.09        0.76      9.11 o 
  -9   7   0        0.83       -6.62      7.22 o 
  -8   7   0        0.35        7.29      5.94 o 
  -7   7   0        2.17       -0.45      4.26 o 
  -6   7   0       62.53       70.39     17.09 o 
  -5   7   0     1475.11     1407.00     56.49 o 
  -4   7   0      373.90      369.67      8.93 o 
  -3   7   0        2.98        2.93      3.39 o 
  -2   7   0      923.84      885.75     13.68 o 
  -1   7   0       42.66       33.63      3.78 o 
   0   7   0      160.21      175.58      7.24 o 
   1   7   0        7.55       14.32      5.17 o 
   2   7   0       28.64       22.25      6.38 o 
   3   7   0       11.66        4.55      8.25 o 
   4   7   0        4.46       -9.28     11.19 o 
   5   7   0        6.05        3.07     24.48 o 
  -9   8   0        0.42        4.44      7.04 o 
  -8   8   0        0.35        8.42      5.79 o 
  -7   8   0       50.70       48.19     13.19 o 
  -6   8   0      141.07      111.66     20.11 o 
  -5   8   0        4.18       10.77     14.40 o 
  -4   8   0      884.27      850.99     27.97 o 
  -3   8   0        5.70        7.55      3.74 o 
  -2   8   0      123.61      132.45      5.96 o 
  -1   8   0      140.43      137.38      6.55 o 
   0   8   0       21.61       15.90      5.25 o 
   1   8   0        4.45       -1.64      7.14 o 
   2   8   0       12.45        8.39      7.75 o 
   3   8   0       16.61       21.33      8.98 o 
  -9   9   0        0.10       -1.21     10.06 o 
  -8   9   0        0.69       -1.10      8.46 o 
  -7   9   0        2.64      -14.95     18.57 o 
  -6   9   0       23.92       38.57     18.96 o 
  -5   9   0       19.66       11.35      4.76 o 
  -4   9   0       74.36       93.84      9.74 o 
  -3   9   0      222.74      223.08      9.00 o 
  -2   9   0        0.22       -5.54      5.54 o 
  -1   9   0       81.64       78.91      6.19 o 
   0   9   0        1.62       -2.41      6.66 o 
   1   9   0        0.70        3.79      6.45 o 
   2   9   0       13.74        7.76      8.63 o 
  -8  10   0        1.21       15.55      9.51 o 
  -7  10   0        0.41        6.32     16.51 o 
  -6  10   0       83.26       82.69     13.38 o 
  -5  10   0       39.73       50.46      8.38 o 
  -4  10   0       57.38       63.22      6.68 o 
  -3  10   0      147.16      186.38     15.78 o 
  -2  10   0       33.96       30.40      7.19 o 
  -1  10   0        1.71       -0.36      7.35 o 
   0  10   0        8.57        0.75      8.71 o 
   1  10   0        0.62       -9.99     10.72 o 
  -7  11   0        6.70       10.48     16.49 o 
  -6  11   0        2.82       10.20      9.13 o 
  -5  11   0      101.57      131.18     20.26 o 
  -4  11   0       37.51       40.29      7.34 o 
  -3  11   0       20.47       31.92      7.74 o 
  -2  11   0       35.11       44.39     10.06 o 
  -1  11   0        1.86       -3.90      9.76 o 
   1 -11   1        6.01        1.00      8.07 o 
   2 -11   1        0.48        1.85      7.45 o 
   3 -11   1        2.15        2.71      6.83 o 
   4 -11   1        0.01        6.52      6.35 o 
   5 -11   1        0.53       -4.97      8.44 o 
   6 -11   1       10.09       47.37     22.42 o 
   7 -11   1       21.31       -5.28     22.20 o 
  -1 -10   1        4.93        4.32      7.25 o 
   0 -10   1       38.61       48.09      8.68 o 
   1 -10   1        1.32       -3.02      6.89 o 
   2 -10   1       62.09       67.70      7.58 o 
   3 -10   1       20.58       13.11      6.28 o 
   4 -10   1        4.74       -2.80      5.16 o 
   5 -10   1        0.03        8.47      7.33 o 
   6 -10   1        0.36        9.45     18.74 o 
   7 -10   1       11.99       11.59     20.77 o 
  -2  -9   1       47.86       34.91      9.04 o 
  -1  -9   1        0.77       -0.01      6.35 o 
   0  -9   1      166.01      164.80      8.38 o 
   1  -9   1       76.10       67.86      7.15 o 
   2  -9   1        1.24       -5.44      5.44 o 
   3  -9   1       56.60       61.43      6.71 o 
   4  -9   1      122.02      138.25      6.11 o 
   5  -9   1       10.73       25.66     16.43 o 
   6  -9   1       11.56        2.75     16.76 o 
   7  -9   1        1.44      -17.36     17.36 o 
   8  -9   1        5.20        7.25      7.69 o 
   9  -9   1        1.46       -3.52      9.45 o 
  -4  -8   1        2.26      -12.23     12.23 o 
  -3  -8   1        0.15       -3.69      8.16 o 
  -2  -8   1       54.01       52.21      8.23 o 
  -1  -8   1       97.24       91.11      6.85 o 
   0  -8   1       68.58       75.29      5.91 o 
   1  -8   1      340.80      350.85     18.39 o 
   2  -8   1        3.70       -3.70      3.70 o 
   3  -8   1       49.38       57.00      4.09 o 
   4  -8   1      126.33      129.75      5.46 o 
   5  -8   1       36.81       36.49     15.50 o 
   6  -8   1        8.27       11.81     15.77 o 
   8  -8   1       64.65       69.87      6.42 o 
   9  -8   1        2.17       -0.02      6.58 o 
  10  -8   1        0.95      -11.54     11.54 o 
  -5  -7   1        1.49      -13.53     24.23 o 
  -4  -7   1       35.67       26.15      9.52 o 
  -3  -7   1        0.85       -5.36     10.37 o 
  -2  -7   1      142.22      155.98      7.79 o 
  -1  -7   1      488.55      481.78     11.74 o 
   0  -7   1       38.40       37.58      4.80 o 
   1  -7   1      111.92      113.75      4.11 o 
   2  -7   1       31.65       34.67      3.16 o 
   3  -7   1      494.62      458.64     10.84 o 
   4  -7   1      189.60      193.53     19.23 o 
   5  -7   1       10.47       12.59      8.48 o 
   6  -7   1       80.62       85.21     11.20 o 
   7  -7   1       43.85       44.21      4.38 o 
   8  -7   1        8.45        4.49      5.86 o 
   9  -7   1       24.53       23.45      7.69 o 
  10  -7   1        0.40       -0.39     13.11 o 
  -6  -6   1        1.15        9.01     18.79 o 
  -5  -6   1        1.49        0.93     15.99 o 
  -4  -6   1       92.82       89.22      9.80 o 
  -3  -6   1      105.22       88.21      7.43 o 
  -2  -6   1       55.02       62.83      5.41 o 
  -1  -6   1      659.09      640.08     10.97 o 
   0  -6   1      240.10      220.66      5.28 o 
   1  -6   1      492.32      455.02      6.94 o 
   2  -6   1        4.86        6.77      2.54 o 
   3  -6   1      584.52      571.63     11.63 o 
   4  -6   1      174.16      170.12     10.79 o 
   5  -6   1       64.41       60.91      8.83 o 
   6  -6   1      212.36      212.86      9.65 o 
   7  -6   1       89.80      103.51      5.37 o 
   8  -6   1        8.70       11.32      6.37 o 
   9  -6   1        1.14        3.62      7.69 o 
  10  -6   1        0.66        4.19      9.05 o 
  -6  -5   1        7.99       13.46     26.24 o 
  -5  -5   1       49.51       27.97     13.44 o 
  -4  -5   1       37.03       46.16      7.87 o 
  -3  -5   1      357.45      375.04     11.29 o 
  -2  -5   1       45.15       50.62      4.06 o 
  -1  -5   1      503.46      480.68      7.20 o 
   0  -5   1      696.99      664.34     12.98 o 
   1  -5   1       94.39       97.07      2.72 o 
   2  -5   1       37.95       47.00      2.67 o 
   3  -5   1      105.55      125.94      7.79 o 
   4  -5   1      134.38      111.38      8.51 o 
   5  -5   1      644.32      625.50     13.40 o 
   6  -5   1       44.85       44.87      4.04 o 
   7  -5   1      142.07      153.46      6.49 o 
   8  -5   1        0.06        4.80      6.00 o 
   9  -5   1       16.35        9.93      8.30 o 
  10  -5   1        0.26        2.25      9.53 o 
  -7  -4   1        1.41       -5.02     13.29 o 
  -6  -4   1        0.12        6.36     11.16 o 
  -5  -4   1      140.26      130.79      9.79 o 
  -4  -4   1        1.59       -2.51      5.16 o 
  -3  -4   1        9.83       10.23      3.73 o 
  -2  -4   1     1131.95     1114.06     17.36 o 
  -1  -4   1        9.78        7.28      1.82 o 
   0  -4   1     1249.56     1156.92     13.05 o 
   1  -4   1     1541.69     1538.83     16.44 o 
   2  -4   1      638.23      644.50     14.03 o 
   3  -4   1       45.72       33.98      5.34 o 
   4  -4   1      474.13      457.71     11.22 o 
   5  -4   1       24.34       35.80      3.99 o 
   6  -4   1       14.55       14.56      2.48 o 
   7  -4   1      227.54      218.09      6.40 o 
   8  -4   1       26.15       26.57      6.18 o 
   9  -4   1        0.04        0.17      7.11 o 
  10  -4   1        3.87       -2.89      7.11 o 
  -8  -3   1        1.43      -20.55     20.94 o 
  -7  -3   1        2.07       -6.70     11.90 o 
  -6  -3   1        7.07        4.59     10.10 o 
  -5  -3   1      111.22      115.01      7.53 o 
  -4  -3   1      289.34      286.53      7.87 o 
  -3  -3   1      307.09      324.72      8.37 o 
  -2  -3   1      146.12      126.47      3.76 o 
  -1  -3   1      668.21      693.74      8.31 o 
   0  -3   1      114.26      107.16      1.99 o 
   1  -3   1      158.39      159.81      2.84 o 
   2  -3   1     3441.13     3581.74     79.73 o 
   3  -3   1        2.62       14.46      1.85 o 
   4  -3   1      310.22      354.93      5.25 o 
   5  -3   1      867.45      889.27     11.91 o 
   6  -3   1      253.13      260.39      6.01 o 
   7  -3   1       36.07       31.84      4.63 o 
   8  -3   1       35.30       41.42      6.83 o 
   9  -3   1        0.65        6.35      6.60 o 
  10  -3   1        0.00       -1.91     11.39 o 
  -8  -2   1        1.20      -18.24     18.24 o 
  -7  -2   1        2.63        7.17     11.12 o 
  -6  -2   1       85.24       70.34      7.35 o 
  -5  -2   1      110.25      138.16      6.62 o 
  -4  -2   1      349.01      322.55      7.73 o 
  -3  -2   1      674.95      656.02     10.72 o 
  -2  -2   1     1145.86     1080.97     15.26 o 
  -1  -2   1     5716.40     5902.71     57.63 o 
   0  -2   1     1304.22     1348.73     11.84 o 
   1  -2   1      456.29      561.24      9.66 o 
   2  -2   1      366.43      405.36      5.69 o 
   3  -2   1     1364.48     1243.07     13.35 o 
   4  -2   1      428.80      388.65     10.76 o 
   5  -2   1       41.35       46.20      2.97 o 
   6  -2   1      350.46      359.43      7.93 o 
   7  -2   1        0.09        0.13      5.08 o 
   8  -2   1       52.28       46.73      5.92 o 
   9  -2   1        4.81       -3.92      8.54 o 
  10  -2   1        0.02      -12.73     16.85 o 
  -9  -1   1        0.56        4.67     20.50 o 
  -8  -1   1       33.47        4.62     14.07 o 
  -7  -1   1        0.79       -0.36      6.69 o 
  -6  -1   1      109.63       95.62     12.42 o 
  -5  -1   1        1.05        3.13      3.72 o 
  -4  -1   1      417.48      423.40      8.24 o 
  -3  -1   1      613.02      606.24      9.02 o 
  -2  -1   1        7.38       19.87      1.76 o 
  -1  -1   1       19.12       16.73      1.22 o 
   0  -1   1      107.20      102.48      3.23 o 
   1  -1   1       92.38       78.55      1.29 o 
   2  -1   1      609.41      701.56      6.73 o 
   3  -1   1     2204.38     2226.62     23.58 o 
   4  -1   1      757.59      721.87      8.90 o 
   5  -1   1       68.20       67.27      4.81 o 
   6  -1   1      648.21      636.77     11.27 o 
   7  -1   1       81.88       93.10      7.78 o 
   8  -1   1       13.14       10.58      7.99 o 
   9  -1   1        0.08      -10.76     12.02 o 
  -9   0   1        0.41      -11.98     11.98 o 
  -8   0   1       23.62       28.30      9.37 o 
  -7   0   1        0.06       -5.99      5.99 o 
  -6   0   1      272.93      287.53     10.41 o 
  -5   0   1       38.70       38.58      3.43 o 
  -4   0   1      950.08     1015.55     12.74 o 
  -3   0   1      228.41      219.88      3.81 o 
  -2   0   1      282.34      256.41      3.62 o 
  -1   0   1     1058.40     1010.61     10.53 o 
   1   0   1      304.84      311.39      3.55 o 
   2   0   1     3280.01     3392.92     33.44 o 
   3   0   1      186.68      212.66      6.13 o 
   4   0   1     1449.05     1514.51     18.09 o 
   5   0   1      606.47      673.82     14.21 o 
   6   0   1       21.68       16.14      5.40 o 
   7   0   1       26.24       30.78      5.38 o 
   8   0   1       16.68        1.52      9.24 o 
   9   0   1        0.40        2.14     19.29 o 
  -9   1   1        2.88       -6.93      9.19 o 
  -8   1   1       28.31       14.48      8.34 o 
  -7   1   1        9.46       -2.02      4.87 o 
  -6   1   1      168.46      193.86      7.72 o 
  -5   1   1      499.40      468.37      8.01 o 
  -4   1   1        5.44       -0.06      1.92 o 
  -3   1   1      276.06      232.05      4.52 o 
  -2   1   1     2912.77     2957.68     24.83 o 
  -1   1   1     3776.24     3657.94     31.40 o 
   0   1   1       18.49       14.49      0.73 o 
   1   1   1      349.92      364.57      4.66 o 
   2   1   1     2342.18     2324.56     23.52 o 
   3   1   1        7.09       13.07      1.98 o 
   4   1   1      346.35      322.46      6.38 o 
   5   1   1      317.01      324.35      9.08 o 
   6   1   1       99.25       89.20      7.44 o 
   7   1   1        6.83        3.37      7.03 o 
   8   1   1       11.70       -0.60     17.03 o 
   9   1   1        0.08        5.28     21.54 o 
 -10   2   1        5.17       -9.79      9.79 o 
  -9   2   1        0.01       -8.19      8.19 o 
  -8   2   1        4.24        8.33     10.67 o 
  -7   2   1       31.50       20.59      4.72 o 
  -6   2   1       53.70       69.49      3.90 o 
  -5   2   1      595.49      583.42      9.33 o 
  -4   2   1        3.66        4.53      1.94 o 
  -3   2   1        0.32        1.98      0.87 o 
  -2   2   1       24.09       21.39      1.03 o 
  -1   2   1     1322.67     1438.88     14.55 o 
   0   2   1      998.09      983.90     10.19 o 
   1   2   1     1961.26     2067.54     23.41 o 
   2   2   1     1817.78     1730.38     23.37 o 
   3   2   1      322.33      302.02      5.83 o 
   4   2   1       18.60       16.49      3.67 o 
   5   2   1      286.20      280.93      9.02 o 
   6   2   1       45.88       66.85      8.46 o 
   7   2   1       41.59       47.54     12.18 o 
   8   2   1       24.81        8.74     19.95 o 
 -10   3   1        1.08       -5.58     15.39 o 
  -9   3   1        1.83        0.33      6.55 o 
  -8   3   1        0.96        0.57      5.52 o 
  -7   3   1      287.77      296.36      9.52 o 
  -6   3   1       36.72       25.26      3.49 o 
  -5   3   1      133.80      128.17      4.73 o 
  -4   3   1      868.09      836.35     10.80 o 
  -3   3   1       73.42       87.42      2.69 o 
  -2   3   1      899.01      849.52     10.60 o 
  -1   3   1      701.15      734.78      8.36 o 
   0   3   1      208.97      255.69      3.98 o 
   1   3   1      743.83      673.78     10.41 o 
   2   3   1     1735.21     1763.74     22.51 o 
   3   3   1      517.03      503.12     10.51 o 
   4   3   1       74.35       74.55      5.07 o 
   5   3   1       51.65       51.27      6.57 o 
   6   3   1       21.04       35.11     11.27 o 
   7   3   1        9.74       14.66     28.60 o 
   8   3   1       42.91       45.28     23.41 o 
 -10   4   1        1.12       -5.44     10.56 o 
  -9   4   1       17.07        6.98      6.19 o 
  -8   4   1       15.30       12.53      5.29 o 
  -7   4   1       23.68       18.01      4.49 o 
  -6   4   1      247.31      235.27      5.28 o 
  -5   4   1      148.66      158.03      4.54 o 
  -4   4   1      489.32      442.66      7.67 o 
  -3   4   1     1399.60     1370.31     22.46 o 
  -2   4   1       18.16       23.02      2.25 o 
  -1   4   1      384.33      410.49      6.13 o 
   0   4   1     1393.34     1400.27     15.58 o 
   1   4   1      245.75      208.09      5.01 o 
   2   4   1        0.26        1.15      2.10 o 
   3   4   1      357.85      332.72      8.37 o 
   4   4   1      191.02      200.77     10.09 o 
   5   4   1        0.06       -1.90      9.62 o 
   6   4   1        8.61       17.85     17.47 o 
   7   4   1       73.71      103.20     38.55 o 
 -10   5   1        0.36       -5.47      7.53 o 
  -9   5   1        2.62       -3.02      6.24 o 
  -8   5   1       22.05        9.51     10.30 o 
  -7   5   1      162.83      171.83      7.67 o 
  -6   5   1      178.83      170.07      7.02 o 
  -5   5   1        2.30       -0.58      2.70 o 
  -4   5   1      140.40      135.34      5.66 o 
  -3   5   1      831.38      793.47     12.59 o 
  -2   5   1      216.51      206.42      4.19 o 
  -1   5   1       28.33       14.84      2.66 o 
   0   5   1        4.40        3.67      2.39 o 
   1   5   1     1089.85     1046.51     14.68 o 
   2   5   1      200.34      208.64      6.03 o 
   3   5   1       51.32       60.26      5.71 o 
   4   5   1      192.03      200.54     12.73 o 
   5   5   1        1.79      -10.64     10.64 o 
   6   5   1       20.86       -2.81     12.87 o 
 -10   6   1        3.09       -3.92      9.52 o 
  -9   6   1        2.39       -1.19      7.87 o 
  -8   6   1       56.86       50.20     15.58 o 
  -7   6   1       63.28       60.22      7.12 o 
  -6   6   1      232.80      232.44      6.75 o 
  -5   6   1      349.11      346.46      8.64 o 
  -4   6   1       47.66       45.45      4.47 o 
  -3   6   1        7.71        2.38      2.74 o 
  -2   6   1      329.00      306.68      5.72 o 
  -1   6   1      381.08      345.09      6.73 o 
   0   6   1      303.38      279.93      7.68 o 
   1   6   1      478.54      456.51     10.42 o 
   2   6   1      511.50      490.56     11.67 o 
   3   6   1       15.59       11.82      6.56 o 
   4   6   1       44.99       29.28      9.15 o 
   5   6   1       11.60       -8.99     11.92 o 
 -10   7   1        0.48       -8.88      8.88 o 
  -9   7   1        0.26       -3.06      8.93 o 
  -8   7   1       12.32       12.73      6.68 o 
  -7   7   1       26.95       22.93      4.94 o 
  -6   7   1        6.00       10.43      5.97 o 
  -5   7   1       76.06       73.68      3.58 o 
  -4   7   1       26.41       23.66      2.94 o 
  -3   7   1        3.20       -0.74      2.94 o 
  -2   7   1        1.64       -4.31      4.31 o 
  -1   7   1      383.52      385.69      9.63 o 
   0   7   1      740.84      682.65     14.96 o 
   1   7   1       14.09       10.34      5.21 o 
   2   7   1      229.58      247.27     18.24 o 
   3   7   1       24.40       23.73      8.80 o 
   4   7   1        8.67       -0.01     11.80 o 
  -9   8   1        9.08        5.83      7.32 o 
  -8   8   1        0.05        4.64      7.56 o 
  -7   8   1        0.36       -1.52      4.51 o 
  -6   8   1      132.94      131.23      5.67 o 
  -5   8   1      133.05      141.67      7.96 o 
  -4   8   1        3.03        2.72      3.71 o 
  -3   8   1      128.13      139.67      5.90 o 
  -2   8   1       16.50       12.20      5.37 o 
  -1   8   1       46.12       43.44      5.99 o 
   0   8   1      269.67      283.87      9.56 o 
   1   8   1       23.48       25.94      6.58 o 
   2   8   1       13.17        6.83      7.99 o 
   3   8   1       23.26       13.76     10.06 o 
  -9   9   1        0.03       -0.90      7.13 o 
  -8   9   1        3.08        7.05      9.78 o 
  -7   9   1       32.03       30.97      8.43 o 
  -6   9   1       52.21       51.30      5.65 o 
  -5   9   1        0.16        0.49      5.25 o 
  -4   9   1       31.92       53.92      6.12 o 
  -3   9   1       50.77       46.17      6.87 o 
  -2   9   1      105.64      114.32      7.95 o 
  -1   9   1       15.59       10.54      5.46 o 
   0   9   1      134.33      128.46      7.85 o 
   1   9   1       91.49       87.63      8.17 o 
   2   9   1        8.27        1.93      9.02 o 
  -8  10   1        0.37       -9.95      9.95 o 
  -7  10   1        8.05       13.24      9.01 o 
  -6  10   1        0.86       14.27      8.75 o 
  -5  10   1        0.68       10.24      6.95 o 
  -4  10   1        8.20       12.14      6.45 o 
  -3  10   1        4.81        7.43      8.24 o 
  -2  10   1       12.76       11.97      7.30 o 
  -1  10   1       52.16       47.34      7.07 o 
   0  10   1        3.02       -1.27      6.79 o 
  -6  11   1       10.89       18.56     10.06 o 
  -5  11   1        1.51        3.14      9.66 o 
  -4  11   1       10.40       10.15      7.33 o 
  -3  11   1        1.54       -1.14      8.19 o 
  -2  11   1        6.81       19.80      8.37 o 
   1 -11   2        0.85       -1.27      7.80 o 
   2 -11   2        8.81       10.95      7.44 o 
   3 -11   2       73.72       65.80      7.61 o 
   4 -11   2       10.41       16.13      6.18 o 
   5 -11   2        4.31        9.39      8.82 o 
   6 -11   2       49.90       94.07     23.96 o 
   7 -11   2        0.93       -9.18     21.49 o 
  -1 -10   2       18.51       35.32      9.57 o 
   0 -10   2        0.20       -7.37      7.37 o 
   1 -10   2       17.58       16.70      7.06 o 
   2 -10   2       70.64       74.91     10.39 o 
   3 -10   2       22.88       32.86      6.08 o 
   4 -10   2      172.02      197.66      7.10 o 
   5 -10   2       12.63        6.98     17.36 o 
   6 -10   2       24.58       19.56     19.23 o 
   7 -10   2       18.11      -16.38     20.39 o 
  -3  -9   2        5.24       10.75      9.37 o 
  -2  -9   2        2.39       -6.13      7.98 o 
  -1  -9   2        8.66        6.90      7.60 o 
   0  -9   2        0.10       -4.98      6.25 o 
   1  -9   2       40.15       37.78      6.36 o 
   2  -9   2       47.02       59.20      6.14 o 
   3  -9   2       44.75       54.10      4.59 o 
   4  -9   2       51.41       59.05      4.65 o 
   5  -9   2      128.90      138.91     20.55 o 
   6  -9   2        0.77       -6.98     16.49 o 
   9  -9   2        1.49       -1.98      9.12 o 
  -4  -8   2        0.49      -11.54     11.54 o 
  -3  -8   2        3.79        6.63      8.01 o 
  -2  -8   2        0.23        1.19      7.22 o 
  -1  -8   2        3.28       -1.93      5.40 o 
   0  -8   2        3.47        2.66      4.76 o 
   1  -8   2       18.02       15.97      5.25 o 
   2  -8   2     1035.33      999.79     16.90 o 
   3  -8   2       72.23       73.25      3.84 o 
   4  -8   2      147.21      138.47     18.46 o 
   5  -8   2      378.12      387.02     18.48 o 
   6  -8   2        1.85      -14.40     14.40 o 
   7  -8   2       32.22       30.88     15.06 o 
   8  -8   2        0.88        7.75      8.30 o 
   9  -8   2        4.93        9.14      6.54 o 
  10  -8   2        7.63        4.45     11.92 o 
  -5  -7   2        0.83        4.38     12.68 o 
  -4  -7   2       13.39        0.76      8.98 o 
  -3  -7   2        7.55       10.00      7.85 o 
  -2  -7   2        0.21        0.55      5.37 o 
  -1  -7   2       20.79       14.94      5.03 o 
   0  -7   2      174.99      176.81      6.05 o 
   1  -7   2       51.28       42.17      3.27 o 
   2  -7   2      554.40      523.42      9.02 o 
   3  -7   2     2816.29     2800.42     39.97 o 
   4  -7   2      312.18      332.79     15.80 o 
   5  -7   2      262.72      316.94     15.95 o 
   6  -7   2      129.04      124.41     15.83 o 
   7  -7   2       36.78       34.42      4.80 o 
   8  -7   2        5.52       -0.40      5.19 o 
   9  -7   2        2.31        1.08      7.05 o 
  10  -7   2        7.53       -0.99      8.55 o 
  -6  -6   2        0.01      -10.28     18.13 o 
  -5  -6   2       35.04       32.26     16.76 o 
  -4  -6   2        0.24       -7.39      7.39 o 
  -3  -6   2        0.47       -5.59      6.44 o 
  -2  -6   2        8.61        4.48      4.48 o 
  -1  -6   2        0.78       -2.98      2.98 o 
   0  -6   2      376.54      364.75      6.62 o 
   1  -6   2     1569.48     1559.61     19.58 o 
   2  -6   2       75.95       78.32      2.73 o 
   3  -6   2      611.52      590.39     25.27 o 
   4  -6   2      424.97      405.59     15.97 o 
   5  -6   2        1.61        2.76      7.26 o 
   6  -6   2       29.57       30.74      5.16 o 
   7  -6   2        0.83       -2.44      4.72 o 
   8  -6   2        0.73        8.39      5.57 o 
   9  -6   2        1.61       -1.73      6.67 o 
  10  -6   2        2.85       10.49      9.22 o 
  -6  -5   2        3.23       -8.87     13.57 o 
  -5  -5   2       22.73       27.08     10.80 o 
  -4  -5   2        1.12        9.81      7.04 o 
  -3  -5   2       50.71       52.95      7.53 o 
  -2  -5   2       20.40       20.73      3.42 o 
  -1  -5   2       70.18       68.31      2.74 o 
   0  -5   2       80.94       91.44      3.05 o 
   1  -5   2     3100.86     3065.27     33.79 o 
   2  -5   2      343.54      357.28      6.70 o 
   3  -5   2     1309.25     1317.18     33.33 o 
   4  -5   2      399.34      365.28     29.65 o 
   5  -5   2       10.66        6.78      3.00 o 
   6  -5   2       31.54       32.19      3.20 o 
   7  -5   2       14.36        9.44      4.37 o 
   8  -5   2        1.50       10.68      6.00 o 
   9  -5   2        5.06       -3.58      7.07 o 
  10  -5   2        3.33       19.49      9.89 o 
  -7  -4   2        1.42       -8.45     18.41 o 
  -6  -4   2       21.77       29.21     11.68 o 
  -5  -4   2       19.60       31.08      7.80 o 
  -4  -4   2       89.52      105.54     13.65 o 
  -3  -4   2      228.86      258.97      7.96 o 
  -2  -4   2      431.10      437.19      7.81 o 
  -1  -4   2      213.10      214.05      4.14 o 
   0  -4   2      227.32      235.54      3.75 o 
   1  -4   2     1226.32     1208.60     13.81 o 
   2  -4   2      783.64      729.86     15.26 o 
   3  -4   2      562.95      592.01     17.37 o 
   4  -4   2      963.71      988.93     18.95 o 
   5  -4   2      482.16      474.73      8.48 o 
   6  -4   2        3.13       -0.34      2.57 o 
   7  -4   2        0.32        2.79      3.91 o 
   8  -4   2        0.19       -0.22      5.15 o 
   9  -4   2        0.95        0.28      5.79 o 
  10  -4   2        1.54        6.35      7.18 o 
  -8  -3   2        2.53       25.55     22.14 o 
  -7  -3   2        0.52       -8.36     11.59 o 
  -6  -3   2       83.78      109.64     16.02 o 
  -5  -3   2       18.00       23.53      7.66 o 
  -4  -3   2      153.86      142.43      5.70 o 
  -3  -3   2      140.17      132.43      5.26 o 
  -2  -3   2       72.72       81.44      3.48 o 
  -1  -3   2      435.30      417.59      5.23 o 
   0  -3   2     1072.43     1047.04      9.52 o 
   1  -3   2      321.60      334.69      5.20 o 
   2  -3   2     6827.36     7111.58    190.42 o 
   3  -3   2      278.58      244.65      6.10 o 
   4  -3   2       98.96      116.82      6.12 o 
   5  -3   2      145.44      132.60      3.78 o 
   6  -3   2        3.35       -0.61      3.19 o 
   7  -3   2       15.17       12.15      5.00 o 
   8  -3   2        1.39       -0.90      5.06 o 
   9  -3   2        6.97        5.52      6.06 o 
  10  -3   2        1.51       -6.32     10.68 o 
  -8  -2   2        1.01      -10.11     18.68 o 
  -7  -2   2        9.86        0.43     11.34 o 
  -6  -2   2       18.58       22.42      6.55 o 
  -5  -2   2       60.55       78.25      5.75 o 
  -4  -2   2      152.99      155.07      6.66 o 
  -3  -2   2       30.13       17.83      2.98 o 
  -2  -2   2     1043.04     1012.68     17.13 o 
  -1  -2   2       87.89       87.93      1.99 o 
   0  -2   2     4407.05     4534.92     38.75 o 
   1  -2   2      515.58      552.61      5.90 o 
   2  -2   2     1316.97     1409.12     16.85 o 
   3  -2   2     1896.23     1824.31     23.66 o 
   4  -2   2       26.04       15.51      2.32 o 
   5  -2   2      224.37      233.41      5.81 o 
   6  -2   2       14.26       11.02      3.37 o 
   7  -2   2       50.30       42.31      5.79 o 
   8  -2   2       19.62       21.54      6.42 o 
   9  -2   2        0.07       -8.48      8.48 o 
  10  -2   2        0.44       -9.77     10.18 o 
  -9  -1   2        1.00       24.23     21.43 o 
  -8  -1   2        0.90        9.83     11.73 o 
  -7  -1   2       19.14       14.42      7.07 o 
  -6  -1   2       19.17       15.46      5.91 o 
  -5  -1   2       25.10       30.91      4.19 o 
  -4  -1   2        1.82        0.46      2.33 o 
  -3  -1   2     1396.97     1393.73     16.65 o 
  -2  -1   2     3939.37     4020.43     39.85 o 
  -1  -1   2      683.67      721.86      8.19 o 
   0  -1   2    16273.92    16769.76    156.19 o 
   1  -1   2     5848.64     6070.61     59.30 o 
   2  -1   2     1337.90     1445.59     13.94 o 
   3  -1   2     2283.58     2277.86     24.17 o 
   4  -1   2      189.67      172.59      4.16 o 
   5  -1   2      341.50      372.56      8.67 o 
   6  -1   2       74.69       60.93      5.00 o 
   7  -1   2        3.19        9.40      5.00 o 
   8  -1   2        3.03       -9.19     13.04 o 
   9  -1   2        0.26       10.49      9.70 o 
  -9   0   2        1.46      -11.66     12.20 o 
  -8   0   2        0.04       -0.80     12.01 o 
  -7   0   2       22.90       28.97      6.59 o 
  -6   0   2        4.34       -5.08      5.08 o 
  -5   0   2       17.43       14.55      2.95 o 
  -4   0   2      208.31      223.87      6.32 o 
  -3   0   2      531.93      562.36      7.31 o 
  -2   0   2    49517.13    52528.98    486.83 o 
  -1   0   2     5453.43     5820.57     59.63 o 
   0   0   2      481.57      509.69      5.41 o 
   1   0   2     6954.87     7539.37     73.44 o 
   2   0   2       83.79      108.97      2.50 o 
   3   0   2      300.13      340.23      7.63 o 
   4   0   2      430.41      450.30      7.60 o 
   5   0   2        6.43        4.59      2.93 o 
   6   0   2       75.27       78.03      7.20 o 
   7   0   2        7.97       17.02      5.44 o 
   8   0   2        3.33       17.22      9.15 o 
   9   0   2        1.45       -0.33     20.00 o 
  -9   1   2        0.07       -2.00      9.40 o 
  -8   1   2        3.55        0.02     15.61 o 
  -7   1   2       12.94       13.71      5.21 o 
  -6   1   2       35.18       41.97      4.40 o 
  -5   1   2       16.35       21.34      2.87 o 
  -4   1   2     3645.37     3781.06     40.22 o 
  -3   1   2        0.85        5.54      2.51 o 
  -2   1   2      871.32      987.07      9.50 o 
  -1   1   2     9672.01     9590.25     78.26 o 
   0   1   2     1738.18     1690.02     16.11 o 
   1   1   2     4503.97     4369.71     45.11 o 
   2   1   2      470.53      414.02      6.08 o 
   3   1   2       42.91       62.04      2.74 o 
   4   1   2      113.17      120.13      5.38 o 
   5   1   2       12.71        8.63      3.49 o 
   6   1   2       63.29       72.47      6.35 o 
   7   1   2       14.60       23.89      7.42 o 
   8   1   2        7.95       10.88     18.30 o 
 -10   2   2        0.29       -9.68      9.68 o 
  -9   2   2        0.33        0.06      8.53 o 
  -8   2   2        2.71       -1.06      6.01 o 
  -7   2   2        2.03       -0.52      4.66 o 
  -6   2   2        1.84        4.49      3.26 o 
  -5   2   2        2.79        3.66      2.62 o 
  -4   2   2      319.17      280.57      5.18 o 
  -3   2   2      284.41      296.32      4.22 o 
  -2   2   2     1250.43     1177.50     12.95 o 
  -1   2   2     5075.32     4883.99     43.53 o 
   0   2   2      985.15      968.64     10.78 o 
   1   2   2      500.10      493.79      6.43 o 
   2   2   2      405.68      424.69      7.60 o 
   3   2   2      125.44      117.83      5.44 o 
   4   2   2       43.37       51.01      4.07 o 
   5   2   2        6.92        2.69      4.82 o 
   6   2   2       14.78        8.48      7.50 o 
   7   2   2       44.02       57.73     12.75 o 
   8   2   2        2.03      -11.43     20.28 o 
 -10   3   2        1.88       -4.71      9.26 o 
  -9   3   2       11.56       15.15      6.97 o 
  -8   3   2       60.50       63.06      6.60 o 
  -7   3   2        1.87        4.75      4.97 o 
  -6   3   2       13.46       14.83      3.25 o 
  -5   3   2      164.65      157.89      4.74 o 
  -4   3   2      119.05      108.22      3.02 o 
  -3   3   2     1516.02     1508.09     17.34 o 
  -2   3   2      208.44      227.34      6.33 o 
  -1   3   2     2331.98     2291.76     23.01 o 
   0   3   2     7309.77     7199.32     73.98 o 
   1   3   2      589.10      592.50     11.01 o 
   2   3   2      102.96       93.41      4.89 o 
   3   3   2      353.48      345.22      7.95 o 
   4   3   2       27.90       32.22      3.93 o 
   5   3   2        8.82        3.20      6.91 o 
   6   3   2       33.07       10.77     11.26 o 
   7   3   2        0.12        5.20     12.89 o 
 -10   4   2        5.28        8.29      7.46 o 
  -9   4   2        5.72        2.17      6.61 o 
  -8   4   2        3.18       -5.17      5.17 o 
  -7   4   2       32.09       37.62      4.79 o 
  -6   4   2       23.15       26.11      3.47 o 
  -5   4   2       40.44       44.63      2.65 o 
  -4   4   2        0.51       -0.86      1.85 o 
  -3   4   2      905.92      869.84      9.95 o 
  -2   4   2     3566.42     3675.01     40.52 o 
  -1   4   2     1680.47     1946.46     21.62 o 
   0   4   2     1573.99     1477.41     16.52 o 
   1   4   2      390.30      343.69      6.57 o 
   2   4   2        0.41        2.15      2.52 o 
   3   4   2       14.59       11.72      3.88 o 
   4   4   2        4.83        5.80      6.83 o 
   5   4   2       12.80       22.10     10.59 o 
   6   4   2       42.03       35.10     12.72 o 
   7   4   2       55.14       51.51     15.34 o 
 -10   5   2        0.06        2.39      6.41 o 
  -9   5   2        7.33       10.56      6.30 o 
  -8   5   2       10.95        8.35      5.62 o 
  -7   5   2        8.31        8.86      6.20 o 
  -6   5   2        0.74        2.29      5.40 o 
  -5   5   2      238.64      251.36      6.46 o 
  -4   5   2      592.78      619.08     10.49 o 
  -3   5   2       24.47       12.26      2.04 o 
  -2   5   2     1266.35     1211.09     14.60 o 
  -1   5   2      366.45      355.33      6.10 o 
   0   5   2      466.73      446.27      7.03 o 
   1   5   2      475.81      447.26      7.83 o 
   2   5   2        3.40        2.64      4.43 o 
   3   5   2        0.44       -4.18      5.51 o 
   4   5   2        0.46       -6.59      6.59 o 
   5   5   2        5.74        1.04      9.03 o 
   6   5   2       19.72       32.35     13.75 o 
 -10   6   2        8.55        6.03      9.71 o 
  -9   6   2        9.67        4.21      8.51 o 
  -8   6   2        4.29        4.83      7.02 o 
  -7   6   2       81.07       90.30      6.54 o 
  -6   6   2       39.22       42.93      4.97 o 
  -5   6   2      192.64      184.74      5.72 o 
  -4   6   2      604.46      607.62      9.97 o 
  -3   6   2       56.45       60.92      3.46 o 
  -2   6   2      689.91      654.30      9.57 o 
  -1   6   2      872.66      845.16     12.56 o 
   0   6   2       20.47       18.75      4.05 o 
   1   6   2       57.40       64.31      5.28 o 
   2   6   2        1.93       -4.00      4.91 o 
   3   6   2        5.55        4.20      6.61 o 
   4   6   2        9.22       23.31     12.31 o 
   5   6   2        1.50      -12.36     12.36 o 
 -10   7   2        0.41       -9.37      9.37 o 
  -9   7   2        9.78        2.51      8.96 o 
  -8   7   2       40.38       37.46      9.81 o 
  -7   7   2      218.23      232.16      9.13 o 
  -6   7   2       46.65       45.76      6.28 o 
  -5   7   2       47.56       45.80      4.53 o 
  -4   7   2      493.80      450.96     11.27 o 
  -3   7   2      125.48      130.27      5.59 o 
  -2   7   2       96.60       92.40      4.59 o 
  -1   7   2      489.46      486.18     11.05 o 
   0   7   2       10.30        9.24      4.87 o 
   1   7   2      134.75      118.13      7.56 o 
   2   7   2        0.50       -7.41      7.41 o 
   3   7   2       11.73       15.85      9.23 o 
   4   7   2        5.34        2.65     12.43 o 
  -9   8   2        6.23        3.48      7.98 o 
  -8   8   2       15.94       15.29      6.87 o 
  -7   8   2       35.40       26.37      6.40 o 
  -6   8   2      195.21      168.88      6.93 o 
  -5   8   2        7.43       15.50      5.38 o 
  -4   8   2       76.89       84.67      5.33 o 
  -3   8   2      207.20      209.15      8.82 o 
  -2   8   2        3.95       -3.22      5.77 o 
  -1   8   2      188.33      189.12      9.40 o 
   0   8   2      166.89      153.10      7.74 o 
   1   8   2       11.91        7.92      6.22 o 
   2   8   2        0.03       -7.98      7.98 o 
   3   8   2        0.35        4.53     10.24 o 
  -9   9   2        0.81       10.81      8.09 o 
  -8   9   2        2.24        5.65      6.67 o 
  -7   9   2        4.91        6.10     10.03 o 
  -6   9   2        3.10        8.39      6.11 o 
  -5   9   2      129.94      112.84     23.13 o 
  -4   9   2        0.00        2.59      5.73 o 
  -3   9   2      157.68      168.25      8.71 o 
  -2   9   2       60.74       73.97      7.71 o 
  -1   9   2        7.15        7.94      5.68 o 
   0   9   2        9.22        9.08      6.45 o 
   1   9   2        0.55       10.38     10.67 o 
   2   9   2       13.44        3.67      9.39 o 
  -8  10   2        5.08        1.65     11.43 o 
  -7  10   2        7.47        3.15      6.70 o 
  -6  10   2       11.85       16.36      8.23 o 
  -5  10   2      107.38      141.69      8.56 o 
  -4  10   2       56.68       75.71      7.82 o 
  -3  10   2        3.88       -3.66      6.88 o 
  -2  10   2      132.63      155.19     10.07 o 
  -1  10   2        1.92       -6.27      6.27 o 
   0  10   2       35.25       34.80      9.91 o 
  -6  11   2       41.85       57.67      8.59 o 
  -5  11   2       11.29       23.89      7.53 o 
  -4  11   2       73.53       88.41     11.98 o 
  -3  11   2        1.27       -7.72      7.72 o 
   1 -11   3        1.57        3.33      8.85 o 
   2 -11   3       10.30       24.23      8.43 o 
   3 -11   3       23.83       26.35      7.72 o 
   4 -11   3       15.05       23.52      6.56 o 
   5 -11   3        2.53      -18.02     18.02 o 
   6 -11   3        2.40       17.20     20.06 o 
   7 -11   3        0.61       -2.42     22.91 o 
  -1 -10   3       15.61       16.84      8.41 o 
   0 -10   3       38.81       48.70      8.19 o 
   1 -10   3       83.44       91.54      8.15 o 
   2 -10   3       21.57       16.21      6.20 o 
   3 -10   3       30.16       23.09      5.61 o 
   4 -10   3       13.60       20.09      4.34 o 
   5 -10   3        0.67       18.57     17.31 o 
   6 -10   3        1.38       13.74     18.79 o 
   7 -10   3        5.19      -19.67     19.67 o 
  -3  -9   3        3.91        0.10      9.05 o 
  -2  -9   3       15.76       14.03      8.33 o 
  -1  -9   3       72.52       74.56      8.47 o 
   0  -9   3       13.60       12.66      6.58 o 
   1  -9   3      215.83      228.25      9.50 o 
   2  -9   3      175.61      189.28      7.91 o 
   3  -9   3        3.90       -0.73      3.75 o 
   4  -9   3       24.70       25.83     15.66 o 
   5  -9   3        2.85       -0.25     10.08 o 
   6  -9   3        3.66       12.40     10.99 o 
   7  -9   3       28.45       14.67     15.77 o 
   8  -9   3       22.08       25.83     17.64 o 
   9  -9   3        3.46       -0.38      9.18 o 
  -4  -8   3        1.82       -3.77     18.32 o 
  -3  -8   3       25.56       34.58      8.48 o 
  -2  -8   3        1.38       -5.81      5.81 o 
  -1  -8   3      209.13      211.46      9.63 o 
   0  -8   3       28.29       17.44      6.60 o 
   1  -8   3        1.69        3.68      4.79 o 
   2  -8   3       47.72       46.28      4.30 o 
   3  -8   3       87.92       80.68      3.36 o 
   4  -8   3       27.43       20.60      8.90 o 
   5  -8   3       25.74       19.73      9.59 o 
   6  -8   3       97.52       96.20     15.55 o 
   7  -8   3       52.55       79.40     16.92 o 
   8  -8   3        7.39       11.28      7.79 o 
   9  -8   3       47.55       47.44      6.75 o 
  -5  -7   3        3.43       -3.13     12.20 o 
  -4  -7   3        3.03       -3.08      9.85 o 
  -3  -7   3       98.64      105.52     16.10 o 
  -2  -7   3        0.10        2.49      5.29 o 
  -1  -7   3       10.78        7.88      4.73 o 
   0  -7   3      161.19      172.64      6.53 o 
   1  -7   3     1238.42     1199.80     15.04 o 
   2  -7   3      727.87      710.20     11.89 o 
   3  -7   3       28.97       30.95      3.07 o 
   4  -7   3       18.85       38.39      8.53 o 
   5  -7   3       63.98       74.20     10.07 o 
   6  -7   3        2.70       -5.39     11.48 o 
   7  -7   3      222.99      222.18      6.83 o 
   8  -7   3        4.79        8.12     10.80 o 
   9  -7   3        3.46       -1.85      9.63 o 
  10  -7   3        0.62       -9.39     10.83 o 
  -6  -6   3        0.40      -17.80     17.80 o 
  -5  -6   3       19.45       14.40     16.10 o 
  -4  -6   3        0.82        2.87      7.81 o 
  -3  -6   3       75.50       79.22      7.06 o 
  -2  -6   3      102.67       88.68      5.66 o 
  -1  -6   3      287.14      311.72      6.66 o 
   0  -6   3      473.73      462.29      8.03 o 
   1  -6   3      166.09      167.60      4.05 o 
   2  -6   3        0.16       -1.81      1.81 o 
   3  -6   3      343.77      352.36     14.40 o 
   4  -6   3      384.64      420.82     16.73 o 
   5  -6   3      135.94      125.73     13.52 o 
   6  -6   3        4.86        5.17      2.88 o 
   7  -6   3       55.68       55.94      4.66 o 
   8  -6   3       41.91       45.78      6.33 o 
   9  -6   3       11.71       -0.89      6.79 o 
  10  -6   3        6.48       16.01      9.23 o 
  -7  -5   3        0.11      -19.12     19.12 o 
  -6  -5   3        5.99       -4.70     14.01 o 
  -5  -5   3       75.82       71.09     11.73 o 
  -4  -5   3       30.10       21.79      7.48 o 
  -3  -5   3      138.90      150.88      7.43 o 
  -2  -5   3      198.06      211.97      5.95 o 
  -1  -5   3       93.64       87.24      3.05 o 
   0  -5   3      462.56      457.10      6.82 o 
   1  -5   3      207.52      215.82      5.03 o 
   2  -5   3        6.13        9.82      2.08 o 
   3  -5   3      449.92      469.70     15.78 o 
   4  -5   3      255.51      236.66     12.18 o 
   5  -5   3      298.26      264.33      8.07 o 
   6  -5   3      106.53      110.08      4.26 o 
   7  -5   3       47.50       45.82      6.01 o 
   8  -5   3       25.64       30.70      6.47 o 
   9  -5   3        1.00       -0.02      7.11 o 
  10  -5   3        0.48       -0.74      7.15 o 
  -7  -4   3        1.43       -8.80     25.11 o 
  -6  -4   3       15.19        9.33     15.28 o 
  -5  -4   3       18.84       14.82      7.74 o 
  -4  -4   3      265.40      241.52      9.28 o 
  -3  -4   3        0.51        1.73      3.59 o 
  -2  -4   3      433.70      440.85      7.89 o 
  -1  -4   3     1956.09     1964.65     20.45 o 
   0  -4   3      140.15      131.26      3.07 o 
   1  -4   3      107.08       97.06      2.38 o 
   2  -4   3      297.69      271.60      5.58 o 
   3  -4   3      151.91      251.32     12.05 o 
   4  -4   3      492.32      551.78     11.86 o 
   5  -4   3      450.39      487.74      7.90 o 
   6  -4   3      313.46      318.29      8.17 o 
   7  -4   3        4.36        5.07      4.56 o 
   8  -4   3       47.10       47.61      5.39 o 
   9  -4   3        0.05       -1.76      5.57 o 
  10  -4   3        2.71       -4.57     13.55 o 
  -8  -3   3        0.00       15.17     21.54 o 
  -7  -3   3        4.01      -11.61     11.61 o 
  -6  -3   3       59.56       44.54     11.46 o 
  -5  -3   3       22.24       31.84      6.38 o 
  -4  -3   3       81.96       91.86      5.49 o 
  -3  -3   3       33.85       17.26      3.68 o 
  -2  -3   3        1.67       -2.27      2.27 o 
  -1  -3   3     1377.84     1370.59     15.20 o 
   0  -3   3     1266.14     1360.28     13.96 o 
   1  -3   3     1377.43     1461.82     14.61 o 
   2  -3   3     1653.67     1801.64     25.19 o 
   3  -3   3     2015.80     2072.82     26.36 o 
   4  -3   3      158.90      159.53      7.57 o 
   5  -3   3        2.37        1.68      2.40 o 
   6  -3   3      398.85      392.13     13.05 o 
   7  -3   3      124.80      147.78      7.10 o 
   8  -3   3        2.92        1.86      5.95 o 
   9  -3   3        2.52       -1.52      6.07 o 
  10  -3   3       18.24       10.11      9.79 o 
  -8  -2   3        3.16       -9.78     19.51 o 
  -7  -2   3        1.12       -5.20     13.27 o 
  -6  -2   3       41.27       45.86      6.91 o 
  -5  -2   3      243.33      193.44      7.36 o 
  -4  -2   3      434.58      478.81      9.52 o 
  -3  -2   3     1325.81     1311.93     18.91 o 
  -2  -2   3       26.13       24.41      2.41 o 
  -1  -2   3     4199.00     4125.62     48.40 o 
   0  -2   3     1867.99     1950.42     17.81 o 
   1  -2   3      137.77      129.39      2.44 o 
   2  -2   3      773.97      773.14      9.18 o 
   3  -2   3      471.04      504.76      7.71 o 
   4  -2   3      575.23      556.55      8.16 o 
   5  -2   3      102.80       95.41      3.91 o 
   6  -2   3      255.92      275.26      7.21 o 
   7  -2   3      130.33      124.40      8.70 o 
   8  -2   3        0.17       -1.95      6.28 o 
   9  -2   3        1.36       -6.30      8.89 o 
  -9  -1   3        0.43       -1.54     20.77 o 
  -8  -1   3        0.10       -0.73     11.73 o 
  -7  -1   3       22.88        9.23      7.06 o 
  -6  -1   3        2.09        0.85      5.67 o 
  -5  -1   3      357.10      335.63      7.71 o 
  -4  -1   3        8.19       -1.84      2.46 o 
  -3  -1   3       30.25       30.43      2.23 o 
  -2  -1   3      499.35      484.20      5.99 o 
  -1  -1   3      791.73      731.98      8.10 o 
   0  -1   3     4621.78     4692.51     44.03 o 
   1  -1   3     1493.20     1538.25     15.62 o 
   2  -1   3     1917.38     1876.39     18.89 o 
   3  -1   3        2.20        5.02      1.63 o 
   4  -1   3     1940.07     1985.86     22.93 o 
   5  -1   3      848.24      864.11     15.88 o 
   6  -1   3      136.59      142.64      7.84 o 
   7  -1   3      148.22      141.16      7.74 o 
   8  -1   3        1.08        6.70      8.31 o 
   9  -1   3        5.52       -9.77      9.77 o 
  -9   0   3        0.29       23.93     13.19 o 
  -8   0   3        0.84       -2.51      8.50 o 
  -7   0   3       16.27        1.96      6.23 o 
  -6   0   3        1.18       -2.61      4.74 o 
  -5   0   3      163.04      190.60      5.56 o 
  -4   0   3      594.96      652.72     11.84 o 
  -3   0   3      276.47      271.39      4.66 o 
  -2   0   3     1312.69     1315.99     13.23 o 
  -1   0   3      129.18      160.24      3.33 o 
   0   0   3       93.90      114.82      2.11 o 
   1   0   3       30.11       33.52      1.47 o 
   2   0   3     5291.40     5659.69     62.39 o 
   3   0   3     1857.77     1935.56     21.12 o 
   4   0   3      285.80      315.01     11.50 o 
   5   0   3      507.67      515.92      9.10 o 
   6   0   3        9.63        6.10      4.70 o 
   7   0   3       55.99       65.62      6.31 o 
   8   0   3        3.35        1.42     18.56 o 
   9   0   3        0.75      -12.31     20.33 o 
  -9   1   3        0.75       -9.13      9.13 o 
  -8   1   3        0.02        0.70      7.89 o 
  -7   1   3       20.94       14.29      5.30 o 
  -6   1   3       28.56       24.63      4.17 o 
  -5   1   3      243.98      264.54      5.92 o 
  -4   1   3     1009.07     1004.19     12.07 o 
  -3   1   3      780.53      790.68      9.05 o 
  -2   1   3      565.03      519.08      6.47 o 
  -1   1   3      316.29      330.70      4.11 o 
   0   1   3      333.20      347.48      4.78 o 
   1   1   3      234.99      207.53      3.58 o 
   2   1   3     1864.33     1855.51     23.21 o 
   3   1   3     1087.98     1031.02     16.76 o 
   4   1   3      103.34      122.07      4.37 o 
   5   1   3       59.61       60.43      4.58 o 
   6   1   3       24.33       23.07      5.46 o 
   7   1   3        0.02       -5.03      8.39 o 
   8   1   3       21.50       16.70     20.06 o 
 -10   2   3        0.05       -7.62     11.39 o 
  -9   2   3        0.06        0.54      8.61 o 
  -8   2   3        0.21        5.30      6.36 o 
  -7   2   3       12.59       28.47      5.73 o 
  -6   2   3       51.83       43.61      3.84 o 
  -5   2   3      127.70      144.31      5.86 o 
  -4   2   3       23.15       20.95      2.13 o 
  -3   2   3      380.39      429.83      5.79 o 
  -2   2   3      183.72      220.29      3.46 o 
  -1   2   3     4928.80     4871.85     47.88 o 
   0   2   3      477.09      445.79      6.31 o 
   1   2   3      802.97      752.89      9.75 o 
   2   2   3       95.65      118.76      3.99 o 
   3   2   3     1088.42     1059.57     16.12 o 
   4   2   3      440.89      420.85      8.28 o 
   5   2   3       31.98       32.84      4.53 o 
   6   2   3      408.01      407.57     17.55 o 
   7   2   3        2.68       -6.04     12.04 o 
   8   2   3       10.50      -20.11     20.11 o 
 -10   3   3        1.06       -5.65      9.27 o 
  -9   3   3       28.12       22.18      7.14 o 
  -8   3   3        1.10        5.53      5.88 o 
  -7   3   3        0.14        5.34      5.00 o 
  -6   3   3      260.28      259.93      6.34 o 
  -5   3   3        6.19        1.46      2.68 o 
  -4   3   3      426.17      417.08      7.35 o 
  -3   3   3      610.35      595.75      9.92 o 
  -2   3   3      526.81      540.11     19.92 o 
  -1   3   3      181.67      171.76      3.30 o 
   0   3   3     1452.34     1538.13     17.06 o 
   1   3   3     1253.86     1141.45     15.26 o 
   2   3   3      178.50      164.93      4.79 o 
   3   3   3      186.83      195.41      6.11 o 
   4   3   3      269.34      266.24      7.56 o 
   5   3   3      251.76      248.01     40.94 o 
   6   3   3       48.71       58.92     12.22 o 
   7   3   3        0.57        2.76     13.44 o 
 -10   4   3        0.98       -5.85      7.28 o 
  -9   4   3       25.03       23.70      8.98 o 
  -8   4   3       16.49       15.71      5.65 o 
  -7   4   3        0.01        2.47      4.64 o 
  -6   4   3      202.92      200.55      5.82 o 
  -5   4   3      236.05      224.66      5.15 o 
  -4   4   3      281.07      277.90      5.04 o 
  -3   4   3      723.07      716.08      9.31 o 
  -2   4   3     1571.65     1590.54     19.99 o 
  -1   4   3      136.44      143.51      3.53 o 
   0   4   3        2.55        0.10      2.06 o 
   1   4   3      740.95      711.56     10.48 o 
   2   4   3      848.77      787.54     19.54 o 
   3   4   3       41.96       41.84      4.71 o 
   4   4   3       31.01       27.80      6.64 o 
   5   4   3       27.65       21.19     11.13 o 
   6   4   3       84.52       81.18     14.00 o 
 -10   5   3        1.58       -6.58      6.58 o 
  -9   5   3       28.26       24.96      5.93 o 
  -8   5   3        8.53        4.56      4.88 o 
  -7   5   3        5.33       -1.96      4.04 o 
  -6   5   3       81.91       83.33      5.28 o 
  -5   5   3      473.70      490.03      8.65 o 
  -4   5   3       17.72       25.31      2.27 o 
  -3   5   3      123.02      113.38      3.33 o 
  -2   5   3      282.12      264.02      5.96 o 
  -1   5   3      169.86      173.08      4.53 o 
   0   5   3      200.68      190.68      5.02 o 
   1   5   3       35.45       49.81      3.88 o 
   2   5   3      759.71      728.05     14.43 o 
   3   5   3       69.50       75.84      7.20 o 
   4   5   3       35.38       27.18      7.74 o 
   5   5   3      167.62      169.30     12.54 o 
   6   5   3        1.26        8.55     16.18 o 
 -10   6   3        7.39      -12.68     14.70 o 
  -9   6   3       23.52       12.05      9.29 o 
  -8   6   3       16.00       27.97      7.87 o 
  -7   6   3      170.69      173.19      9.90 o 
  -6   6   3       30.03       39.77      5.17 o 
  -5   6   3      129.11      138.85      6.23 o 
  -4   6   3      192.11      190.77      5.73 o 
  -3   6   3       45.53       42.17      3.95 o 
  -2   6   3       11.80       12.69      2.77 o 
  -1   6   3      389.15      352.38      7.39 o 
   0   6   3      715.43      682.16     12.37 o 
   1   6   3      113.74      113.23      6.21 o 
   2   6   3      233.60      244.81      9.84 o 
   3   6   3      124.84      128.07     16.07 o 
   4   6   3        0.03        4.25     22.45 o 
   5   6   3        9.65        2.88     13.16 o 
 -10   7   3        0.09       13.35     14.34 o 
  -9   7   3        3.49       -4.70      8.22 o 
  -8   7   3       18.19        8.71     13.76 o 
  -7   7   3        4.29        7.07      6.62 o 
  -6   7   3       25.54       24.17      6.71 o 
  -5   7   3       93.18      101.62      6.03 o 
  -4   7   3       34.37       34.38      4.54 o 
  -3   7   3      232.45      213.88      7.44 o 
  -2   7   3      248.53      218.32      7.45 o 
  -1   7   3       32.68       23.40      4.89 o 
   0   7   3      373.80      372.37     10.76 o 
   1   7   3      214.97      222.12      8.96 o 
   2   7   3       29.74       19.71      8.55 o 
   3   7   3      118.15      121.96     11.65 o 
   4   7   3        6.82       -8.43     13.00 o 
  -9   8   3        0.39       -7.33      8.05 o 
  -8   8   3       21.24       27.15      7.78 o 
  -7   8   3       60.34       73.58      7.59 o 
  -6   8   3       11.16       21.30      6.38 o 
  -5   8   3        6.95        0.85     12.42 o 
  -4   8   3       10.43       12.60      5.70 o 
  -3   8   3       87.13       99.55      7.20 o 
  -2   8   3      104.27      114.00      8.12 o 
  -1   8   3       19.26       18.95      5.48 o 
   0   8   3        9.56        1.75      5.74 o 
   1   8   3      194.92      216.11     11.21 o 
   2   8   3       14.17       -2.42      8.55 o 
   3   8   3       13.87       28.37     13.57 o 
  -8   9   3       24.12       27.51      8.12 o 
  -7   9   3        0.03       -4.81     12.14 o 
  -6   9   3       59.68       74.31     10.19 o 
  -5   9   3       12.97       11.58      7.88 o 
  -4   9   3       16.10       16.25      6.45 o 
  -3   9   3        2.51        3.42      6.55 o 
  -2   9   3      117.02      107.05      6.82 o 
  -1   9   3      133.04      125.23      7.75 o 
   0   9   3        0.39       -6.50      6.50 o 
   1   9   3       59.96       73.62     10.16 o 
  -7  10   3        0.22        6.92      7.50 o 
  -6  10   3        1.22       -2.13      7.45 o 
  -5  10   3       11.87       20.21      7.26 o 
  -4  10   3        1.34       -3.17      7.04 o 
  -3  10   3       11.39       14.44      7.76 o 
  -2  10   3        8.29        6.37      7.85 o 
  -1  10   3       45.50       54.54      7.55 o 
   4 -12   4       18.22       13.06      9.84 o 
   0 -11   4        7.26       -8.71     12.18 o 
   1 -11   4        0.50       10.83      8.96 o 
   2 -11   4        1.41       -0.60      9.96 o 
   3 -11   4        0.32        4.38     13.60 o 
   4 -11   4       50.07       35.61      9.32 o 
   5 -11   4       29.76       36.87     20.77 o 
   6 -11   4        4.08        1.98     20.99 o 
   7 -11   4        2.77      -21.16     21.16 o 
  -1 -10   4        4.61       -4.63      7.73 o 
   0 -10   4        4.48       -1.61      7.18 o 
   1 -10   4        6.74        2.54      6.43 o 
   2 -10   4       73.81       90.72      7.49 o 
   3 -10   4       30.85       37.97      6.68 o 
   4 -10   4        9.27        5.82      5.48 o 
   5 -10   4       77.84       87.53     18.55 o 
   6 -10   4        1.42       -8.21     11.89 o 
   7 -10   4       13.98        0.22     16.70 o 
   8 -10   4        2.22      -11.65     17.25 o 
  -3  -9   4       13.48       15.19      9.08 o 
  -2  -9   4        6.97       11.95      7.95 o 
  -1  -9   4        0.27       -6.74      6.74 o 
   0  -9   4       51.67       49.27      7.10 o 
   1  -9   4       72.77       86.41      6.85 o 
   2  -9   4        2.29       -0.35      4.89 o 
   3  -9   4      177.83      193.20      6.92 o 
   4  -9   4       15.44       16.91     23.00 o 
   5  -9   4      114.79      112.07     13.26 o 
   6  -9   4       63.27       69.86     12.91 o 
   7  -9   4       13.06      -12.58     14.62 o 
   8  -9   4        0.08        0.60     17.47 o 
   9  -9   4        6.69       -5.60     15.74 o 
  -4  -8   4        3.69       -0.79     13.24 o 
  -3  -8   4        8.62        9.99      7.91 o 
  -2  -8   4       32.88       43.99      7.64 o 
  -1  -8   4        0.58       -5.54      5.92 o 
   0  -8   4      112.01      120.49      9.07 o 
   1  -8   4       52.48       55.90      6.50 o 
   2  -8   4       28.27       24.70      3.67 o 
   3  -8   4      422.68      425.51      7.96 o 
   4  -8   4       34.40       48.18     12.94 o 
   5  -8   4       89.57      109.31     11.95 o 
   6  -8   4      153.29      162.60     18.24 o 
   7  -8   4       16.96       -4.56     13.63 o 
   8  -8   4       67.40       58.96      8.08 o 
   9  -8   4        1.12       -5.91      5.91 o 
  -5  -7   4        5.08        8.46     17.36 o 
  -4  -7   4       14.42       34.41     11.52 o 
  -3  -7   4       11.03        7.82      6.94 o 
  -2  -7   4        0.47       -0.32      5.25 o 
  -1  -7   4        9.99        9.60      5.24 o 
   0  -7   4        7.85        3.83      3.61 o 
   1  -7   4     1663.39     1679.93     20.02 o 
   2  -7   4      471.66      496.87      8.05 o 
   3  -7   4      588.85      566.23     11.50 o 
   4  -7   4      561.74      594.56     25.74 o 
   5  -7   4       24.70       12.33     11.29 o 
   6  -7   4      261.24      241.73     19.73 o 
   7  -7   4       47.54       50.06      5.39 o 
   8  -7   4        4.54        8.09      5.38 o 
   9  -7   4        2.82        2.36      6.62 o 
  10  -7   4        0.17       -6.02      7.53 o 
  -6  -6   4        5.34       10.17     18.74 o 
  -5  -6   4        0.42       -5.77     15.61 o 
  -4  -6   4       19.54       30.50     10.39 o 
  -3  -6   4        0.15       -5.60      5.60 o 
  -2  -6   4       41.21       40.93      5.21 o 
  -1  -6   4       91.62       89.38      4.30 o 
   0  -6   4       15.28       19.72      2.41 o 
   1  -6   4      351.13      324.21      5.63 o 
   2  -6   4     1118.08     1124.44     14.40 o 
   3  -6   4        1.99        1.61      6.22 o 
   4  -6   4      327.46      315.75     17.09 o 
   5  -6   4      119.56      124.35     13.90 o 
   6  -6   4       54.81       51.07      4.16 o 
   7  -6   4       21.66       33.14      4.51 o 
   8  -6   4       14.43        7.44      7.64 o 
   9  -6   4       69.79       73.11      9.32 o 
  10  -6   4        0.05        1.56     12.27 o 
  -7  -5   4        0.16      -14.18     18.96 o 
  -6  -5   4        4.92       26.59     12.81 o 
  -5  -5   4        6.97        7.41     10.68 o 
  -4  -5   4       29.87       28.55      7.61 o 
  -3  -5   4        4.96       -5.39      5.39 o 
  -2  -5   4       16.08       21.25      3.51 o 
  -1  -5   4      256.37      248.96      5.36 o 
   0  -5   4      445.14      449.06      6.82 o 
   1  -5   4      888.90      889.03     10.91 o 
   2  -5   4     1457.27     1402.48     18.47 o 
   3  -5   4       65.21       72.37      3.23 o 
   4  -5   4       67.20       78.95      6.24 o 
   5  -5   4      166.41      175.19      4.84 o 
   6  -5   4        8.42        9.18      3.18 o 
   7  -5   4        9.55        5.44      4.42 o 
   8  -5   4       23.48       21.08      8.42 o 
   9  -5   4      108.43      124.09      9.58 o 
  10  -5   4        0.46       -2.03      7.09 o 
  -7  -4   4        0.54      -12.39     15.80 o 
  -6  -4   4       43.85       62.36     12.74 o 
  -5  -4   4      147.80      162.75     10.35 o 
  -4  -4   4        1.05       -2.83      5.22 o 
  -3  -4   4        4.06        5.58      3.75 o 
  -2  -4   4        0.74        2.16      2.76 o 
  -1  -4   4       72.22       73.86      3.56 o 
   0  -4   4      284.26      252.11      4.22 o 
   1  -4   4     1803.49     2047.63     22.76 o 
   2  -4   4     2316.52     2327.82     32.40 o 
   3  -4   4     1413.65     1360.97     22.53 o 
   4  -4   4        4.29        4.33      2.11 o 
   5  -4   4      338.02      349.52      6.06 o 
   6  -4   4       59.05       60.30      4.30 o 
   7  -4   4       69.07       75.66      6.54 o 
   8  -4   4        1.26        1.81      5.69 o 
   9  -4   4      234.46      228.64      9.67 o 
  10  -4   4        5.36       16.00      7.74 o 
  -8  -3   4        4.99       15.61     21.71 o 
  -7  -3   4        8.50        6.79     22.25 o 
  -6  -3   4       33.99        9.14     10.25 o 
  -5  -3   4        4.09       10.47      7.43 o 
  -4  -3   4        0.46       -3.86      3.86 o 
  -3  -3   4       39.49       37.95      4.09 o 
  -2  -3   4        0.63        0.09      2.00 o 
  -1  -3   4       89.77       99.26      2.88 o 
   0  -3   4     2839.87     2840.45     29.88 o 
   1  -3   4     2088.32     2017.48     22.69 o 
   2  -3   4       31.13       24.44      3.06 o 
   3  -3   4      969.20      870.11     13.35 o 
   4  -3   4      340.65      335.15      5.75 o 
   5  -3   4       19.40       24.64      3.07 o 
   6  -3   4      141.17      138.19      5.10 o 
   7  -3   4       18.37       21.43      6.55 o 
   8  -3   4       10.75        7.47      6.23 o 
   9  -3   4       74.43       87.87      9.43 o 
  10  -3   4        3.52       -6.37     17.03 o 
  -8  -2   4        0.47      -18.08     18.08 o 
  -7  -2   4       14.51       21.55     11.31 o 
  -6  -2   4        7.83        5.27      7.04 o 
  -5  -2   4      222.29      257.88      7.92 o 
  -4  -2   4      318.51      287.86      7.55 o 
  -3  -2   4        9.66        8.93      3.01 o 
  -2  -2   4      388.83      368.84      7.13 o 
  -1  -2   4      382.21      377.40      5.37 o 
   0  -2   4        9.71       13.10      1.34 o 
   1  -2   4     5538.05     5662.58     52.85 o 
   2  -2   4      188.55      180.18      3.72 o 
   3  -2   4      666.50      673.40      9.25 o 
   4  -2   4     1312.02     1281.51     16.87 o 
   5  -2   4      143.16      150.33      5.36 o 
   6  -2   4       31.35       30.06      5.36 o 
   7  -2   4        9.61       13.55      7.26 o 
   8  -2   4        5.56        3.56      6.61 o 
   9  -2   4        0.05        5.12      9.37 o 
  -9  -1   4        1.45       67.42     22.69 o 
  -8  -1   4        0.47       15.55     17.36 o 
  -7  -1   4       18.39       30.50      7.45 o 
  -6  -1   4       26.47       21.24      6.12 o 
  -5  -1   4        9.40        9.38      3.83 o 
  -4  -1   4     1348.66     1416.08     19.18 o 
  -3  -1   4       37.78       35.93      2.87 o 
  -2  -1   4     1199.98     1257.66     13.56 o 
  -1  -1   4     1593.19     1611.03     16.70 o 
   0  -1   4        1.67        2.24      1.20 o 
   1  -1   4     8787.28     8797.86     89.76 o 
   2  -1   4      800.84      740.67      9.30 o 
   3  -1   4     1706.14     1864.00     20.33 o 
   4  -1   4       37.57       33.80      2.70 o 
   5  -1   4      146.28      155.36      4.91 o 
   6  -1   4        1.64       -2.75      4.47 o 
   7  -1   4        9.64        9.11      6.21 o 
   8  -1   4        0.18       -4.48      8.60 o 
   9  -1   4        4.91        8.34     10.36 o 
  -9   0   4        1.98      -18.57     18.57 o 
  -8   0   4        0.07       -8.38      8.38 o 
  -7   0   4        0.83       -3.59      6.26 o 
  -6   0   4      450.73      512.84     11.95 o 
  -5   0   4        0.45       -2.58      2.98 o 
  -4   0   4     5365.10     5772.07     69.19 o 
  -3   0   4      586.54      597.86      8.42 o 
  -2   0   4      386.56      393.95      7.42 o 
  -1   0   4     2193.82     2345.82     24.87 o 
   0   0   4      449.25      526.08      8.50 o 
   1   0   4     3177.43     3441.15     32.44 o 
   2   0   4     2683.33     2754.83     31.19 o 
   3   0   4      212.75      191.77      4.94 o 
   4   0   4      613.72      708.81     10.86 o 
   5   0   4       98.11      113.13      5.10 o 
   6   0   4       36.45       36.58      5.42 o 
   7   0   4       16.38       21.22      6.84 o 
   8   0   4        0.02       -2.73     11.22 o 
   9   0   4        5.88      -20.55     20.55 o 
  -9   1   4        2.68        4.67      9.48 o 
  -8   1   4       24.96       20.07      8.52 o 
  -7   1   4       19.17       16.38      5.46 o 
  -6   1   4      161.25      135.57      6.31 o 
  -5   1   4       30.56       24.48      3.45 o 
  -4   1   4      380.49      403.03      6.72 o 
  -3   1   4     1201.86     1227.92     13.52 o 
  -2   1   4      338.31      333.48      4.84 o 
  -1   1   4     1090.01      992.10     10.19 o 
   0   1   4     3033.51     2955.92     29.29 o 
   1   1   4      423.44      445.69      5.85 o 
   2   1   4     1635.42     1618.29     19.24 o 
   3   1   4      386.51      379.55      7.75 o 
   4   1   4      138.98      129.33      4.71 o 
   5   1   4       26.62       30.03      4.89 o 
   6   1   4       10.12        0.99      5.26 o 
   7   1   4       13.78        2.55     10.62 o 
   8   1   4        1.42       -4.78     19.51 o 
 -10   2   4        0.14       -6.37     10.24 o 
  -9   2   4        0.90        6.82      8.89 o 
  -8   2   4        0.24        9.12      6.54 o 
  -7   2   4        7.73       12.93      5.56 o 
  -6   2   4       30.06       29.20      4.74 o 
  -5   2   4        0.07       -2.96      2.96 o 
  -4   2   4       98.93      101.77      3.69 o 
  -3   2   4      976.22      943.39     10.60 o 
  -2   2   4      133.88      134.53      3.18 o 
  -1   2   4      104.19       86.41      2.38 o 
   0   2   4     2906.40     2856.86     30.29 o 
   1   2   4      380.88      340.05      6.68 o 
   2   2   4      634.77      637.75     10.68 o 
   3   2   4      423.34      433.17      8.94 o 
   4   2   4       14.32       19.36      4.72 o 
   5   2   4        7.61        9.76      5.04 o 
   6   2   4        4.96       -9.78     10.33 o 
   7   2   4        0.15      -17.14     17.14 o 
   8   2   4       18.34       19.29     22.53 o 
 -10   3   4       11.27       -4.46      9.56 o 
  -9   3   4        0.45       11.45      7.16 o 
  -8   3   4        1.21        2.72      6.09 o 
  -7   3   4        1.17        0.90      5.09 o 
  -6   3   4        2.47        0.53      3.78 o 
  -5   3   4       54.45       49.33      3.45 o 
  -4   3   4       71.02       59.66      3.12 o 
  -3   3   4     1230.53     1208.74     14.73 o 
  -2   3   4     2432.66     2451.30     24.95 o 
  -1   3   4     1437.88     1514.23     16.06 o 
   0   3   4     1075.57      973.18     12.39 o 
   1   3   4     2883.20     2751.50     35.78 o 
   2   3   4       40.56       30.56      4.45 o 
   3   3   4      317.07      322.51      8.14 o 
   4   3   4      589.58      594.99     14.49 o 
   5   3   4       21.10       20.81     10.33 o 
   6   3   4       40.03       60.85     17.20 o 
   7   3   4        1.65       21.54     20.33 o 
 -10   4   4        0.86       -5.76      7.52 o 
  -9   4   4        4.34        7.04      6.59 o 
  -8   4   4        4.33        7.04      5.76 o 
  -7   4   4       16.11       20.96      5.10 o 
  -6   4   4        0.93        4.27      4.15 o 
  -5   4   4       48.89       49.43      3.31 o 
  -4   4   4      894.30      887.66     12.49 o 
  -3   4   4      578.95      659.10      9.88 o 
  -2   4   4      859.44      776.81     10.33 o 
  -1   4   4     1822.98     1731.00     18.39 o 
   0   4   4        4.77        4.09      2.34 o 
   1   4   4     1049.85     1016.80     13.74 o 
   2   4   4      191.53      190.64      5.86 o 
   3   4   4       16.58       19.87      5.85 o 
   4   4   4        1.84       -6.24      6.24 o 
   5   4   4       91.82       80.78     14.00 o 
   6   4   4        8.27        6.75     10.64 o 
 -10   5   4        2.77       11.40      8.92 o 
  -9   5   4        3.33       -2.25      5.81 o 
  -8   5   4        2.97       -0.93      6.35 o 
  -7   5   4        0.42        0.20      4.51 o 
  -6   5   4       53.50       44.89      4.19 o 
  -5   5   4       66.11       66.70      3.32 o 
  -4   5   4      332.18      318.96      6.24 o 
  -3   5   4      197.77      198.65      4.82 o 
  -2   5   4      152.40      134.58      3.99 o 
  -1   5   4     1759.08     1645.70     20.06 o 
   0   5   4      202.06      201.07      5.68 o 
   1   5   4      306.58      312.57      9.04 o 
   2   5   4      151.80      164.53      7.18 o 
   3   5   4        1.76        2.90      8.34 o 
   4   5   4        1.88        5.90      8.47 o 
   5   5   4       27.37       38.49     10.72 o 
 -10   6   4        2.29       11.52     15.91 o 
  -9   6   4       48.99       37.44     12.31 o 
  -8   6   4        0.86       -1.23      9.07 o 
  -7   6   4        6.07        6.24      7.13 o 
  -6   6   4        7.54        2.25      5.73 o 
  -5   6   4       58.77       62.66      5.63 o 
  -4   6   4      185.50      183.79      5.30 o 
  -3   6   4      497.52      510.77     12.23 o 
  -2   6   4       24.71       30.24      4.02 o 
  -1   6   4      344.42      338.69      8.29 o 
   0   6   4      383.98      383.52      9.27 o 
   1   6   4       48.86       37.09      6.20 o 
   2   6   4        6.03        4.74      7.52 o 
   3   6   4       39.36       34.38      9.16 o 
   4   6   4        5.44       13.20     12.05 o 
   5   6   4        0.60       -3.80     13.75 o 
  -9   7   4       45.95       37.29      9.56 o 
  -8   7   4        2.55        6.20     12.12 o 
  -7   7   4       27.54       13.46      9.97 o 
  -6   7   4       16.98       16.26      6.32 o 
  -5   7   4       56.30       68.66      7.03 o 
  -4   7   4       22.04       20.24      5.55 o 
  -3   7   4      365.14      348.33      9.23 o 
  -2   7   4       34.11       46.27      5.18 o 
  -1   7   4      215.22      170.50      7.28 o 
   0   7   4      189.59      180.37     10.97 o 
   1   7   4       34.65       29.91      7.53 o 
   2   7   4        1.28        5.43     12.61 o 
   3   7   4        2.99       -1.89     11.88 o 
  -9   8   4       19.43       15.30     13.00 o 
  -8   8   4       10.42       -1.53      7.82 o 
  -7   8   4        1.79        9.10      8.66 o 
  -6   8   4        0.31        1.36      6.55 o 
  -5   8   4       46.34       74.59     10.39 o 
  -4   8   4        6.92       12.01      6.31 o 
  -3   8   4      140.89      121.17      6.21 o 
  -2   8   4      408.18      372.63     14.28 o 
  -1   8   4       62.77       68.30      6.46 o 
   0   8   4       87.73       93.78      7.56 o 
   1   8   4       17.32       26.22      8.44 o 
   2   8   4        3.06       -6.01      8.66 o 
  -8   9   4        3.61       13.81      8.33 o 
  -7   9   4        4.07        7.26      7.48 o 
  -6   9   4        1.22        7.52      7.40 o 
  -5   9   4       55.16       43.91      9.26 o 
  -4   9   4       47.02       49.69      7.64 o 
  -3   9   4        1.31       19.82      7.20 o 
  -2   9   4       59.69       70.71      6.82 o 
  -1   9   4       55.37       57.93      7.22 o 
   0   9   4        1.61        5.05      7.10 o 
   1   9   4        3.14       -5.63      9.23 o 
  -7  10   4        9.04        6.25      8.26 o 
  -6  10   4       19.73       25.06     11.63 o 
  -5  10   4        0.15       -0.21      7.23 o 
  -4  10   4      116.26      151.57     10.45 o 
  -3  10   4       15.47       18.49      8.28 o 
  -2  10   4       67.16       66.97      7.36 o 
  -1  10   4       56.35       81.09      8.33 o 
   4 -12   5        0.90        8.89     11.13 o 
   0 -11   5        1.08       14.37     12.51 o 
   1 -11   5       51.50       63.91      9.91 o 
   2 -11   5       21.36       33.18      8.52 o 
   3 -11   5        6.18        8.13      6.99 o 
   4 -11   5        6.49       11.33      8.55 o 
   5 -11   5        0.62       25.83     20.66 o 
   6 -11   5       12.99       22.72     13.86 o 
   7 -11   5        3.86       -3.46     18.46 o 
  -1 -10   5       26.34       22.82      9.76 o 
   0 -10   5        0.09        8.67      8.47 o 
   1 -10   5       59.06       66.47      8.71 o 
   2 -10   5       58.45       53.55      7.76 o 
   3 -10   5        5.84        0.80      5.36 o 
   4 -10   5       26.39       21.84      7.30 o 
   5 -10   5       28.95       38.32     12.47 o 
   6 -10   5        2.91        9.42     18.33 o 
   7 -10   5       12.98        5.22     17.14 o 
   8 -10   5        1.03       27.53     19.45 o 
  -3  -9   5       16.45       11.95      8.96 o 
  -2  -9   5       24.07       11.30      8.06 o 
  -1  -9   5       44.16       45.14      7.68 o 
   0  -9   5      288.60      317.42     17.18 o 
   1  -9   5       12.94       19.81      5.70 o 
   2  -9   5      201.13      225.03      7.67 o 
   3  -9   5       15.80       23.90      3.74 o 
   4  -9   5       10.90       -4.28     11.76 o 
   5  -9   5        4.40       -1.88     10.06 o 
   6  -9   5       14.60        4.60     11.95 o 
   7  -9   5       10.93       10.83     15.50 o 
   8  -9   5        6.48       14.44      6.90 o 
   9  -9   5       13.48       -3.68     18.74 o 
  -4  -8   5       23.12       15.45     10.54 o 
  -3  -8   5       42.89       26.10      8.16 o 
  -2  -8   5       22.49       21.16      6.99 o 
  -1  -8   5       60.42       58.44      6.97 o 
   0  -8   5        1.69        2.08      5.24 o 
   1  -8   5       27.68       22.88      4.48 o 
   2  -8   5      239.19      223.19      9.05 o 
   3  -8   5       96.39      106.89      6.72 o 
   4  -8   5       79.37       94.42     11.24 o 
   5  -8   5        8.50       20.40      9.66 o 
   6  -8   5       51.20       47.53     14.45 o 
   7  -8   5      126.19      107.37     18.13 o 
   8  -8   5       62.01       61.16      6.06 o 
   9  -8   5        0.02        0.65      8.22 o 
  -5  -7   5        2.87      -13.24     17.36 o 
  -4  -7   5       14.33        0.89      9.30 o 
  -3  -7   5       16.23        2.13      8.08 o 
  -2  -7   5       14.11       16.13      6.19 o 
  -1  -7   5      304.88      319.95     10.55 o 
   0  -7   5      813.18      830.26     13.61 o 
   1  -7   5      111.35      134.64      4.01 o 
   2  -7   5       83.37       84.26      3.47 o 
   3  -7   5        2.84        8.66      3.50 o 
   4  -7   5       21.75       15.50      8.32 o 
   5  -7   5      252.32      251.01     19.45 o 
   6  -7   5       42.63       46.82     13.96 o 
   7  -7   5        9.58        8.09      3.98 o 
   8  -7   5       12.61       16.33      6.98 o 
   9  -7   5        3.26        3.07      8.70 o 
  -6  -6   5        0.31        2.14     19.23 o 
  -5  -6   5        8.84      -11.04     16.21 o 
  -4  -6   5       42.04       36.71     10.94 o 
  -3  -6   5       84.84       99.29      7.77 o 
  -2  -6   5      103.37      107.97      8.45 o 
  -1  -6   5      238.04      240.89      6.20 o 
   0  -6   5       31.92       32.87      3.60 o 
   1  -6   5      958.56      993.10     12.40 o 
   2  -6   5       94.44      110.96      3.29 o 
   3  -6   5       47.45       67.94      5.45 o 
   4  -6   5       19.17       17.91      3.03 o 
   5  -6   5       79.19       75.23      4.42 o 
   6  -6   5      195.26      194.19      7.77 o 
   7  -6   5        0.16       -0.23      4.14 o 
   8  -6   5       74.26       64.64      7.05 o 
   9  -6   5        2.34       -5.48      6.95 o 
  10  -6   5        1.92        7.53      8.40 o 
  -7  -5   5        2.97       -3.74     19.95 o 
  -6  -5   5        1.22      -12.33     12.33 o 
  -5  -5   5        0.53        3.15     10.10 o 
  -4  -5   5       55.50       36.66      7.69 o 
  -3  -5   5        8.81       11.45      6.14 o 
  -2  -5   5       50.43       67.27      4.02 o 
  -1  -5   5      290.78      310.47      6.20 o 
   0  -5   5        4.03        5.22      2.14 o 
   1  -5   5       51.40       36.71      2.17 o 
   2  -5   5      181.74      181.25      4.28 o 
   3  -5   5      354.30      338.57      6.74 o 
   4  -5   5       53.74       61.21      3.32 o 
   5  -5   5       53.38       55.18      3.37 o 
   6  -5   5       96.51      111.07      5.42 o 
   7  -5   5       83.11       87.66      6.90 o 
   8  -5   5        8.57        8.64      8.44 o 
   9  -5   5       32.74       21.40      6.59 o 
  10  -5   5        0.99        5.66      8.96 o 
  -7  -4   5       21.52        5.48     13.83 o 
  -6  -4   5        4.56       -4.31     13.38 o 
  -5  -4   5       39.54       18.26      7.89 o 
  -4  -4   5      104.86      118.68     10.29 o 
  -3  -4   5      325.84      328.59      8.96 o 
  -2  -4   5       31.08       47.29      3.17 o 
  -1  -4   5      199.48      205.07      4.42 o 
   0  -4   5      348.95      342.15      5.65 o 
   1  -4   5     1673.83     1921.61     23.34 o 
   2  -4   5     1135.02     1231.68     16.68 o 
   3  -4   5     1127.00     1187.73     17.71 o 
   4  -4   5      269.43      268.09      5.62 o 
   5  -4   5        5.17        2.37      2.50 o 
   6  -4   5       62.66       71.30      4.67 o 
   7  -4   5       54.51       58.16      5.83 o 
   8  -4   5       18.74       23.93      8.02 o 
   9  -4   5        3.86       -2.46      5.96 o 
  -8  -3   5        0.41       15.06     22.80 o 
  -7  -3   5        6.46      -11.74     11.74 o 
  -6  -3   5       10.34       12.16     12.50 o 
  -5  -3   5       38.64       24.56      6.15 o 
  -4  -3   5        0.56        2.76      4.02 o 
  -3  -3   5      165.97      164.05      5.04 o 
  -2  -3   5      195.24      172.20      5.03 o 
  -1  -3   5     1059.01     1133.72     12.50 o 
   0  -3   5     5016.01     5330.82     55.25 o 
   1  -3   5      279.85      301.14      5.18 o 
   2  -3   5       37.92       43.97      2.49 o 
   3  -3   5      145.52      160.21      4.16 o 
   4  -3   5      821.48      783.02     11.81 o 
   5  -3   5      526.36      512.28      9.29 o 
   6  -3   5       20.27       18.44      4.25 o 
   7  -3   5      124.07      143.09      8.81 o 
   8  -3   5       30.63       32.74      6.94 o 
   9  -3   5       50.09       34.30      8.23 o 
  -8  -2   5        1.61       -3.68     19.89 o 
  -7  -2   5       16.91        6.95     19.21 o 
  -6  -2   5        2.97       -6.09      7.15 o 
  -5  -2   5      333.45      334.99     14.11 o 
  -4  -2   5        2.33       12.52      2.96 o 
  -3  -2   5     1002.47     1033.49     16.51 o 
  -2  -2   5      960.95      949.22     14.22 o 
  -1  -2   5       41.72       43.21      2.18 o 
   0  -2   5      910.95      904.74      9.39 o 
   1  -2   5      232.92      240.58      3.62 o 
   2  -2   5      199.98      185.03      3.57 o 
   3  -2   5       54.19       50.56      2.49 o 
   4  -2   5      853.79      903.18     14.88 o 
   5  -2   5      270.21      252.41      8.47 o 
   6  -2   5      136.10      131.59      6.10 o 
   7  -2   5       38.38       26.17      6.25 o 
   8  -2   5       46.07       50.79      7.64 o 
   9  -2   5        0.97       -2.03      9.47 o 
  -9  -1   5        3.20        8.02     22.14 o 
  -8  -1   5        0.00        5.28     17.75 o 
  -7  -1   5       13.82       10.13     10.55 o 
  -6  -1   5      222.60      210.68      9.20 o 
  -5  -1   5        7.78       14.50      4.30 o 
  -4  -1   5      130.95      113.07      6.27 o 
  -3  -1   5      373.41      407.26      8.03 o 
  -2  -1   5     1861.11     1788.06     21.30 o 
  -1  -1   5     1943.20     1988.68     21.71 o 
   0  -1   5      151.55      141.68      2.74 o 
   1  -1   5      228.26      216.26      4.11 o 
   2  -1   5     3864.41     4055.85     45.24 o 
   3  -1   5     1419.27     1410.15     15.99 o 
   4  -1   5      259.34      251.19      7.04 o 
   5  -1   5      548.56      562.27      9.72 o 
   6  -1   5      139.93      146.02      7.46 o 
   7  -1   5       28.80       24.70      6.69 o 
   8  -1   5       23.36       18.58      9.12 o 
   9  -1   5        6.78        3.51     12.64 o 
  -9   0   5        2.78       -2.31     19.84 o 
  -8   0   5        8.98        2.52      9.14 o 
  -7   0   5        3.92       -0.40      6.48 o 
  -6   0   5       63.18       81.08      6.22 o 
  -5   0   5       32.77       56.14      5.03 o 
  -4   0   5      492.96      533.41     10.54 o 
  -3   0   5        8.51        8.19      2.48 o 
  -2   0   5       89.06       84.28      3.13 o 
  -1   0   5     2012.36     2049.31     20.69 o 
   0   0   5     1713.54     1936.40     18.87 o 
   1   0   5     1145.54     1282.01     14.41 o 
   2   0   5      966.18     1214.19     13.95 o 
   3   0   5     2179.85     2174.10     27.42 o 
   4   0   5       56.28       52.64      3.76 o 
   5   0   5      128.47      140.60      7.14 o 
   6   0   5      206.08      247.38      8.54 o 
   7   0   5       19.06       20.57      7.12 o 
   8   0   5       16.63       35.94     21.32 o 
  -9   1   5        0.32       -9.46      9.46 o 
  -8   1   5        0.71       -6.51      8.04 o 
  -7   1   5        1.96       -1.95      5.30 o 
  -6   1   5      311.84      285.84      9.02 o 
  -5   1   5       32.69       61.43      5.98 o 
  -4   1   5      517.22      572.50      8.22 o 
  -3   1   5       12.72        9.42      1.94 o 
  -2   1   5      137.26      147.56      3.40 o 
  -1   1   5      392.08      355.38      5.03 o 
   0   1   5     1351.42     1353.88     16.07 o 
   1   1   5      747.22      679.62      9.87 o 
   2   1   5      224.72      256.80      5.72 o 
   3   1   5      533.71      555.79     10.17 o 
   4   1   5       76.61       72.44      5.34 o 
   5   1   5      102.05       90.90      6.07 o 
   6   1   5      207.16      215.49      8.48 o 
   7   1   5        6.39       19.18     17.14 o 
   8   1   5        1.18      -17.42     19.40 o 
 -10   2   5        0.95       -5.70     12.89 o 
  -9   2   5        0.03       -7.05      8.91 o 
  -8   2   5        2.28        0.38      6.69 o 
  -7   2   5        0.52       -5.60      5.60 o 
  -6   2   5        0.97       -3.55      5.00 o 
  -5   2   5       98.89       92.16      4.09 o 
  -4   2   5        0.61        2.65      2.46 o 
  -3   2   5     1299.86     1345.23     14.63 o 
  -2   2   5      499.44      479.23      7.14 o 
  -1   2   5       20.81        8.76      1.85 o 
   0   2   5      358.27      365.83      5.77 o 
   1   2   5      917.84      869.52     12.26 o 
   2   2   5     1171.16     1103.71     15.42 o 
   3   2   5      144.17      146.68      5.17 o 
   4   2   5     1343.75     1331.32     30.03 o 
   5   2   5       47.56       52.63      7.83 o 
   6   2   5        9.33        1.51     10.88 o 
   7   2   5       26.30       13.13     19.51 o 
 -10   3   5        0.19       -9.42      9.42 o 
  -9   3   5        0.21        5.21      9.01 o 
  -8   3   5        2.95        6.32      8.13 o 
  -7   3   5        2.60        2.71      5.47 o 
  -6   3   5       12.09       20.00      4.56 o 
  -5   3   5      231.99      222.69      7.66 o 
  -4   3   5      444.60      468.31      7.55 o 
  -3   3   5      203.03      196.84      4.52 o 
  -2   3   5     1571.43     1624.81     17.30 o 
  -1   3   5      225.92      229.63      4.67 o 
   0   3   5        7.37        3.47      2.51 o 
   1   3   5      148.63      152.96      4.78 o 
   2   3   5     1046.14      973.60     15.43 o 
   3   3   5      695.02      633.05     15.83 o 
   4   3   5      124.90      112.24      7.83 o 
   5   3   5       73.71       74.97      9.74 o 
   6   3   5        1.09       -9.39      9.39 o 
   7   3   5       16.37       26.76     15.66 o 
 -10   4   5        0.70        3.26      7.76 o 
  -9   4   5        0.31        8.69      6.75 o 
  -8   4   5        1.91        1.29      5.93 o 
  -7   4   5       16.06       12.39      5.40 o 
  -6   4   5       51.15       71.20      5.63 o 
  -5   4   5      415.42      394.87     11.39 o 
  -4   4   5      367.17      386.24      6.89 o 
  -3   4   5      131.36      143.73      4.11 o 
  -2   4   5      316.69      291.35      6.14 o 
  -1   4   5      555.07      529.28      7.41 o 
   0   4   5      321.85      314.50      6.87 o 
   1   4   5      256.68      233.80      5.94 o 
   2   4   5      123.24      131.26      6.56 o 
   3   4   5        3.29       -0.32      5.76 o 
   4   4   5       63.15       67.89     11.68 o 
   5   4   5       57.89       54.88     10.13 o 
   6   4   5        4.73       15.70     10.79 o 
 -10   5   5        0.06       -1.31      7.36 o 
  -9   5   5        0.20        2.70      6.24 o 
  -8   5   5        1.80       -0.70      5.56 o 
  -7   5   5       74.81       65.72      5.81 o 
  -6   5   5       22.92       15.21      5.64 o 
  -5   5   5      199.51      207.79      7.85 o 
  -4   5   5      165.30      171.38      4.73 o 
  -3   5   5        8.10       11.49      2.87 o 
  -2   5   5       25.69       23.54      3.13 o 
  -1   5   5       89.03       87.59      6.74 o 
   0   5   5      345.03      326.47      9.04 o 
   1   5   5      249.22      241.10      8.19 o 
   2   5   5       90.70       93.88      7.44 o 
   3   5   5      571.56      551.67     15.21 o 
   4   5   5       18.02       16.48      8.95 o 
   5   5   5       54.92       63.40     13.93 o 
  -9   6   5       21.99       35.17     10.02 o 
  -8   6   5        1.85        2.21     15.08 o 
  -7   6   5       13.44        9.46      5.31 o 
  -6   6   5      115.09      108.20      6.17 o 
  -5   6   5        8.27       12.08      3.96 o 
  -4   6   5      148.53      153.58      7.28 o 
  -3   6   5      304.03      283.00      7.69 o 
  -2   6   5      137.90      141.00      6.36 o 
  -1   6   5        1.29       -3.98      3.98 o 
   0   6   5      167.34      183.26      7.69 o 
   1   6   5      362.85      362.98     12.27 o 
   2   6   5       11.85       13.46      8.24 o 
   3   6   5       73.48       64.18     10.12 o 
   4   6   5       39.75       65.02     25.58 o 
  -9   7   5        3.63       -9.18      9.18 o 
  -8   7   5       10.38        4.49      8.45 o 
  -7   7   5       15.96       13.77      8.31 o 
  -6   7   5       53.94       59.72      7.83 o 
  -5   7   5       48.41       45.88      7.40 o 
  -4   7   5       13.69        7.90      4.48 o 
  -3   7   5        1.83       -4.56      4.56 o 
  -2   7   5      223.88      214.95      9.98 o 
  -1   7   5       52.15       60.79      6.17 o 
   0   7   5       21.74       16.42      5.99 o 
   1   7   5      339.11      321.28     12.94 o 
   2   7   5       78.89       82.24     10.77 o 
   3   7   5        8.49       -5.23     12.39 o 
  -9   8   5        7.32       10.74      9.76 o 
  -8   8   5        1.24        1.80      9.64 o 
  -7   8   5        7.42        0.77      9.83 o 
  -6   8   5       29.82       54.44     11.48 o 
  -5   8   5       48.36       63.59     10.86 o 
  -4   8   5        2.48       10.20      6.54 o 
  -3   8   5       16.97        3.64      7.50 o 
  -2   8   5       28.45       27.56      5.86 o 
  -1   8   5      130.22      123.28      7.72 o 
   0   8   5       53.33       60.12      7.51 o 
   1   8   5       33.28       41.58      9.66 o 
   2   8   5       58.15       60.88     10.31 o 
  -8   9   5       11.83       15.97     10.99 o 
  -7   9   5        6.74        1.39     18.68 o 
  -6   9   5        0.09       14.54      8.10 o 
  -5   9   5       26.74       22.04      9.27 o 
  -4   9   5       69.20       62.00      8.20 o 
  -3   9   5       36.86       30.75      6.03 o 
  -2   9   5       11.11       15.63      6.33 o 
  -1   9   5       51.12       62.89      7.65 o 
   0   9   5       54.44       54.12     10.10 o 
  -6  10   5        0.12       -5.87      8.90 o 
  -5  10   5        1.06       -2.33      9.48 o 
  -4  10   5        0.68       -5.32      7.97 o 
  -3  10   5       22.97       12.23      8.75 o 
  -2  10   5       96.51      111.93      8.51 o 
   0 -11   6       18.17        2.03     22.64 o 
   1 -11   6        3.20       15.80      8.89 o 
   2 -11   6        1.74       -7.56      7.56 o 
   3 -11   6       38.84       38.08      7.54 o 
   4 -11   6       26.70       37.33      8.18 o 
   5 -11   6        5.08        8.85      6.78 o 
   6 -11   6        8.26       23.20     14.38 o 
   7 -11   6        3.39       -0.27     18.79 o 
  -1 -10   6        0.71       -0.31      9.42 o 
   0 -10   6        0.13        1.74      8.40 o 
   1 -10   6        7.19       10.74      7.87 o 
   2 -10   6       18.67       29.22      9.83 o 
   3 -10   6       38.17       45.23      6.08 o 
   4 -10   6       17.78       29.48      6.79 o 
   5 -10   6        8.98        7.45     11.75 o 
   6 -10   6       65.54       45.77     13.61 o 
   7 -10   6        0.04      -15.88     15.88 o 
   8 -10   6       12.40       -8.02     18.19 o 
  -3  -9   6        0.85       -7.89     10.90 o 
  -2  -9   6       67.75       71.12      9.06 o 
  -1  -9   6        0.80       -1.70      6.78 o 
   0  -9   6       49.27       65.92      8.36 o 
   1  -9   6        8.03       10.31      5.75 o 
   2  -9   6       97.96      102.60      6.67 o 
   3  -9   6       60.28       63.78      4.74 o 
   4  -9   6      140.40      158.46      6.50 o 
   5  -9   6        0.35        5.85     10.51 o 
   6  -9   6       26.58       45.77     16.21 o 
   7  -9   6        0.31       -5.88     15.17 o 
   8  -9   6       22.20       13.72      7.48 o 
   9  -9   6        6.59        2.94      9.23 o 
  -4  -8   6       43.58       49.67     11.16 o 
  -3  -8   6        0.98       12.96      7.99 o 
  -2  -8   6       15.32        4.46      6.77 o 
  -1  -8   6       19.56       24.46      6.26 o 
   0  -8   6        0.91       -4.41      4.41 o 
   1  -8   6        4.09       -4.05      4.08 o 
   2  -8   6       60.62       67.01      4.16 o 
   3  -8   6       48.11       48.74      4.00 o 
   4  -8   6      303.05      306.04     10.59 o 
   5  -8   6        0.72        5.36      9.60 o 
   6  -8   6      238.56      215.29     20.88 o 
   7  -8   6       74.95       90.63      6.44 o 
   8  -8   6        2.65        1.57      5.34 o 
   9  -8   6        0.64        4.83      6.34 o 
  -5  -7   6        6.46       -5.89     13.33 o 
  -4  -7   6        8.16       26.52     10.21 o 
  -3  -7   6       13.21        9.99      8.37 o 
  -2  -7   6        2.04        1.17      5.85 o 
  -1  -7   6      144.33      144.57      6.29 o 
   0  -7   6      104.01       99.95      6.05 o 
   1  -7   6       51.57       58.64      4.71 o 
   2  -7   6      596.72      594.62      9.16 o 
   3  -7   6       19.94       12.01      2.79 o 
   4  -7   6      559.11      505.69     11.19 o 
   5  -7   6      416.77      415.75     17.01 o 
   6  -7   6       15.18       14.45      3.63 o 
   7  -7   6       98.36       98.64      5.62 o 
   8  -7   6        0.37       -5.37      7.52 o 
   9  -7   6        0.34        3.91      8.69 o 
  -6  -6   6        0.12       14.56     19.62 o 
  -5  -6   6       17.63        7.91     15.77 o 
  -4  -6   6        0.37       -5.36      9.27 o 
  -3  -6   6        0.01       10.24      6.34 o 
  -2  -6   6        0.22       -0.35      3.96 o 
  -1  -6   6        0.80       -0.46      3.78 o 
   0  -6   6      127.48      122.59      3.96 o 
   1  -6   6      109.57      119.60      3.51 o 
   2  -6   6      549.37      499.50      8.68 o 
   3  -6   6      271.18      272.08      5.84 o 
   4  -6   6      136.92      126.42      4.16 o 
   5  -6   6      316.33      299.91      6.85 o 
   6  -6   6        3.25       -1.30      3.77 o 
   7  -6   6       75.29       79.44      6.60 o 
   8  -6   6        2.91       13.19      6.29 o 
   9  -6   6        9.87       16.58     14.51 o 
  -6  -5   6        1.00       -7.13     12.11 o 
  -5  -5   6       15.98        4.60     10.53 o 
  -4  -5   6        0.53       -8.32      8.32 o 
  -3  -5   6        0.78        7.60      6.23 o 
  -2  -5   6       35.96       18.52      4.22 o 
  -1  -5   6      303.24      336.33      6.56 o 
   0  -5   6      129.75      121.20      3.54 o 
   1  -5   6      305.45      315.23      5.94 o 
   2  -5   6      116.30      112.90      3.38 o 
   3  -5   6      573.08      534.51      8.78 o 
   4  -5   6        3.82        6.65      2.65 o 
   5  -5   6      111.68      107.63      4.77 o 
   6  -5   6      499.34      500.73     16.85 o 
   7  -5   6      432.33      416.03     13.09 o 
   8  -5   6        1.29       -3.41      5.43 o 
   9  -5   6       23.20        9.88      6.62 o 
  -7  -4   6       17.67        9.72     13.47 o 
  -6  -4   6        6.73      -10.66     20.03 o 
  -5  -4   6       31.27       57.48      8.71 o 
  -4  -4   6        0.08       -1.41      6.53 o 
  -3  -4   6        0.71       -1.78      4.27 o 
  -2  -4   6        0.47       -1.60      2.61 o 
  -1  -4   6      297.58      312.66      6.77 o 
   0  -4   6      129.78      131.75      3.82 o 
   1  -4   6     1788.40     1759.97     23.61 o 
   2  -4   6       13.77       19.63      2.12 o 
   3  -4   6     1227.84     1195.21     15.27 o 
   4  -4   6      532.06      500.53      8.54 o 
   5  -4   6      209.69      225.28      7.00 o 
   6  -4   6      214.46      211.31      8.58 o 
   7  -4   6      833.79      793.88     23.76 o 
   8  -4   6       19.06        8.75      7.63 o 
   9  -4   6       13.40       -5.63      7.20 o 
  -8  -3   6        6.87       19.01     22.64 o 
  -7  -3   6        8.69      -11.69     11.69 o 
  -6  -3   6       26.66       25.12     23.82 o 
  -5  -3   6        3.77        3.69      5.97 o 
  -4  -3   6       55.93       79.09      5.84 o 
  -3  -3   6      113.11      107.78      5.61 o 
  -2  -3   6      336.81      319.62      6.25 o 
  -1  -3   6      130.88      104.47      4.27 o 
   0  -3   6      121.33      150.17      3.21 o 
   1  -3   6     1803.64     1654.89     19.28 o 
   2  -3   6     1012.04     1021.20     13.38 o 
   3  -3   6      243.68      279.04     10.41 o 
   4  -3   6     1165.07     1115.14     14.88 o 
   5  -3   6      549.71      535.68     10.67 o 
   6  -3   6       25.66       26.87      5.59 o 
   7  -3   6       87.25       91.54      7.08 o 
   8  -3   6        1.06        0.50      6.68 o 
   9  -3   6       29.34       40.73      8.61 o 
  -8  -2   6        3.90       27.69     20.00 o 
  -7  -2   6       24.33       35.24     11.94 o 
  -6  -2   6       11.31        2.56      7.74 o 
  -5  -2   6        5.53        8.97      5.18 o 
  -4  -2   6        7.80       12.59      4.07 o 
  -3  -2   6       93.82       74.35      4.34 o 
  -2  -2   6        9.05        6.84      2.13 o 
  -1  -2   6      344.29      319.09      5.24 o 
   0  -2   6     1147.52     1214.69     14.54 o 
   1  -2   6      248.22      206.61      3.82 o 
   2  -2   6     5058.21     5097.52     52.88 o 
   3  -2   6      174.67      203.74      4.57 o 
   4  -2   6      570.44      547.00      8.99 o 
   5  -2   6      143.45      148.79      5.74 o 
   6  -2   6        1.99       -4.56      4.58 o 
   7  -2   6        1.79       -7.30      7.30 o 
   8  -2   6        8.67        1.21      7.35 o 
   9  -2   6        0.58       -9.80      9.80 o 
  -9  -1   6        5.43      -20.99     20.99 o 
  -8  -1   6        0.00       -0.22     18.52 o 
  -7  -1   6       15.85       -8.05      8.05 o 
  -6  -1   6      489.30      515.99     14.13 o 
  -5  -1   6        2.19        4.10      4.36 o 
  -4  -1   6       21.44       18.47      3.96 o 
  -3  -1   6      151.24      124.03      4.72 o 
  -2  -1   6        2.08        2.94      2.76 o 
  -1  -1   6      937.76      899.35     12.48 o 
   0  -1   6     1259.06     1210.74     13.03 o 
   1  -1   6     1722.92     1836.66     21.27 o 
   2  -1   6     1219.04     1085.93     13.47 o 
   3  -1   6      427.75      404.44      9.42 o 
   4  -1   6        9.19        8.26      3.11 o 
   5  -1   6      146.39      145.86      8.23 o 
   6  -1   6       11.03        7.98      5.97 o 
   7  -1   6        1.15       -5.94      7.52 o 
   8  -1   6        1.34       -9.15      9.15 o 
  -9   0   6        0.27       -5.82     19.73 o 
  -8   0   6       67.63       62.38     12.89 o 
  -7   0   6       11.09       18.66      7.13 o 
  -6   0   6      419.85      386.32     10.77 o 
  -5   0   6        2.95        2.24      3.90 o 
  -4   0   6        2.54        4.20      3.58 o 
  -3   0   6      326.49      345.10      8.17 o 
  -2   0   6        3.01        2.71      1.96 o 
  -1   0   6      579.76      594.18      8.37 o 
   0   0   6     2732.81     2827.78     32.08 o 
   1   0   6     1148.35     1185.78     14.62 o 
   2   0   6     2269.13     2501.56     28.89 o 
   3   0   6      873.10      913.34     12.36 o 
   4   0   6       21.23       25.60      4.19 o 
   5   0   6       26.64       29.63      5.10 o 
   6   0   6       10.06        2.68      7.19 o 
   7   0   6       15.46       19.85      7.57 o 
   8   0   6       65.77      116.55     22.80 o 
  -9   1   6        3.08        0.00     10.12 o 
  -8   1   6       36.47        9.58      8.83 o 
  -7   1   6        0.19        2.01      8.10 o 
  -6   1   6      109.73      115.73      6.48 o 
  -5   1   6        0.11       -1.58      3.58 o 
  -4   1   6      136.98      127.41      4.83 o 
  -3   1   6      144.34      144.29      5.98 o 
  -2   1   6      323.38      328.45      5.11 o 
  -1   1   6       16.50       12.88      2.34 o 
   0   1   6     1267.75     1169.53     15.45 o 
   1   1   6     2108.83     2031.34     25.50 o 
   2   1   6        6.64       -0.88      2.74 o 
   3   1   6      409.07      414.95      8.49 o 
   4   1   6      339.42      336.40      9.39 o 
   5   1   6       28.25       27.21      5.50 o 
   6   1   6        4.90       -1.40      6.46 o 
   7   1   6        4.96        5.28     17.36 o 
   8   1   6        0.90        9.73     20.50 o 
  -9   2   6        0.06       -0.76      9.59 o 
  -8   2   6        7.25       14.09      8.06 o 
  -7   2   6       15.64       15.41      6.30 o 
  -6   2   6       57.26       61.10      5.45 o 
  -5   2   6       10.59       11.15      3.42 o 
  -4   2   6       14.20       10.57      2.83 o 
  -3   2   6       69.84       74.91      3.48 o 
  -2   2   6      664.06      651.87      8.69 o 
  -1   2   6      145.03      139.80      6.15 o 
   0   2   6      501.29      457.01      7.44 o 
   1   2   6     2312.43     2210.03     29.92 o 
   2   2   6       53.99       50.57      3.82 o 
   3   2   6        0.63       -4.06      4.06 o 
   4   2   6      365.97      359.76      9.44 o 
   5   2   6        3.51       -3.49      5.58 o 
   6   2   6       21.63       34.84     11.87 o 
   7   2   6        1.42       -9.34     18.79 o 
  -9   3   6        0.96        4.34      8.78 o 
  -8   3   6        0.92       -5.89      6.43 o 
  -7   3   6        0.39        1.80      5.79 o 
  -6   3   6        5.81        3.95      4.59 o 
  -5   3   6       66.65       69.97      4.32 o 
  -4   3   6      280.61      290.46      5.93 o 
  -3   3   6      200.68      214.37      4.69 o 
  -2   3   6      385.63      359.13      6.79 o 
  -1   3   6     2215.31     2204.29     24.53 o 
   0   3   6      261.48      294.19      7.89 o 
   1   3   6     2094.83     2063.41     26.62 o 
   2   3   6     2608.72     2467.66     33.92 o 
   3   3   6       18.29       16.31      4.98 o 
   4   3   6        9.11        9.25      7.54 o 
   5   3   6       19.04       12.44     10.64 o 
   6   3   6        2.88       -1.46     17.47 o 
  -9   4   6        1.91        6.37      7.03 o 
  -8   4   6        2.73        2.19      6.13 o 
  -7   4   6       13.11        5.67      5.70 o 
  -6   4   6       12.54        9.66      5.18 o 
  -5   4   6      194.41      177.13      6.56 o 
  -4   4   6      106.84      110.54      6.14 o 
  -3   4   6      531.35      524.29      8.49 o 
  -2   4   6        1.52        2.24      2.77 o 
  -1   4   6     1189.55     1147.61     15.22 o 
   0   4   6     1322.01     1291.48     19.26 o 
   1   4   6        6.46        4.61      3.43 o 
   2   4   6      171.68      179.34      8.40 o 
   3   4   6      350.20      329.35     11.62 o 
   4   4   6        0.42       -1.59      8.22 o 
   5   4   6        2.94       -9.37      9.37 o 
   6   4   6        0.17       -4.80     13.62 o 
  -9   5   6        0.44       -6.38      6.38 o 
  -8   5   6        3.90       10.43      6.02 o 
  -7   5   6       18.19       12.45      5.58 o 
  -6   5   6        0.87        1.05      4.97 o 
  -5   5   6       37.52       26.61      4.72 o 
  -4   5   6        7.18        6.32      3.60 o 
  -3   5   6      765.49      749.60     13.40 o 
  -2   5   6      183.74      192.90      6.20 o 
  -1   5   6      266.87      253.65      8.21 o 
   0   5   6     1160.00     1068.14     18.73 o 
   1   5   6        9.57        5.40      5.02 o 
   2   5   6       78.17       74.99      8.56 o 
   3   5   6        4.44       10.47      7.17 o 
   4   5   6       14.87       28.44     12.24 o 
   5   5   6       24.47       23.44     13.58 o 
  -9   6   6        0.62       -5.97      6.97 o 
  -8   6   6        2.27       -3.11      7.09 o 
  -7   6   6        0.45       -5.68      5.68 o 
  -6   6   6        0.91       -2.82      4.49 o 
  -5   6   6       39.08       45.22      4.90 o 
  -4   6   6       36.81       25.50      5.60 o 
  -3   6   6      149.42      152.18      6.76 o 
  -2   6   6      504.92      498.07     11.71 o 
  -1   6   6        1.54        1.50      4.89 o 
   0   6   6      293.96      301.34     10.11 o 
   1   6   6      304.32      288.01     13.32 o 
   2   6   6        1.88        7.47      8.69 o 
   3   6   6        7.32      -11.50     11.50 o 
   4   6   6        8.66       17.72     13.71 o 
  -9   7   6        6.04       -1.55     10.00 o 
  -8   7   6        0.03        3.65     13.11 o 
  -7   7   6        0.01        0.68      8.68 o 
  -6   7   6        0.42       -0.59      7.34 o 
  -5   7   6       35.13       29.21      4.64 o 
  -4   7   6       16.47       27.44      5.27 o 
  -3   7   6      124.30       94.23      6.47 o 
  -2   7   6      225.24      221.83      9.57 o 
  -1   7   6      195.59      200.53      8.65 o 
   0   7   6       12.77        2.15      7.24 o 
   1   7   6       69.69       75.60      9.33 o 
   2   7   6       28.71       35.05     10.29 o 
   3   7   6       37.25       39.86     13.92 o 
  -8   8   6        1.31       10.39      9.84 o 
  -7   8   6        1.88       18.28     12.46 o 
  -6   8   6        1.05        7.15      9.33 o 
  -5   8   6       11.34        6.56      9.69 o 
  -4   8   6      202.88      200.47      8.31 o 
  -3   8   6       59.69       56.96      6.39 o 
  -2   8   6      108.76      109.09      7.44 o 
  -1   8   6      175.13      186.06      9.10 o 
   0   8   6       16.01        9.25      8.66 o 
   1   8   6        2.00       -5.81      8.86 o 
  -7   9   6        1.58       -3.07     10.06 o 
  -6   9   6        0.93        2.63     10.72 o 
  -5   9   6        1.06       18.01      9.71 o 
  -4   9   6       19.20       20.99      8.09 o 
  -3   9   6       60.29       68.21      7.35 o 
  -2   9   6        9.25       10.72      6.73 o 
  -1   9   6       59.65       55.42      8.01 o 
  -4  10   6       33.72       27.80     10.43 o 
   1 -11   7        0.73       -6.82     10.91 o 
   2 -11   7       39.71       41.73      8.79 o 
   3 -11   7        0.64        6.28      6.79 o 
   4 -11   7       49.78       60.39      6.53 o 
   5 -11   7       22.86       28.11      7.67 o 
   6 -11   7        4.78        1.67     20.33 o 
   7 -11   7        1.09        4.12     18.96 o 
  -1 -10   7        1.76        1.65      9.20 o 
   0 -10   7       36.22       35.66      9.10 o 
   1 -10   7        0.76        2.74      7.50 o 
   2 -10   7      104.64      124.49      9.21 o 
   3 -10   7       71.84       80.52      6.78 o 
   4 -10   7        5.60       -2.51      4.86 o 
   5 -10   7        4.99       14.78      6.47 o 
   6 -10   7        0.69       15.61     16.43 o 
   7 -10   7        6.46       -4.23     17.47 o 
   8 -10   7        6.05       -5.39     17.91 o 
  -3  -9   7        3.44        2.66     10.63 o 
  -2  -9   7       97.51      106.05     11.53 o 
  -1  -9   7        2.21       -2.64      8.13 o 
   0  -9   7      107.94      117.00     14.63 o 
   1  -9   7      109.25      122.59      7.69 o 
   2  -9   7       71.86       66.79      8.45 o 
   3  -9   7       23.14       24.55      4.50 o 
   4  -9   7       25.53       29.40      4.91 o 
   5  -9   7        4.26      -10.94     10.94 o 
   6  -9   7        2.08       13.41     15.33 o 
   7  -9   7        6.77       15.50     10.58 o 
   8  -9   7       20.48       30.91      8.72 o 
  -4  -8   7       13.99        6.77     10.23 o 
  -3  -8   7       71.94       67.97      9.87 o 
  -2  -8   7        7.39       -1.69      6.60 o 
  -1  -8   7        1.47       -4.52      5.81 o 
   0  -8   7       55.07       62.63      5.80 o 
   1  -8   7      308.25      321.90     10.33 o 
   2  -8   7       21.57       19.31      5.19 o 
   3  -8   7       40.84       40.66      7.26 o 
   4  -8   7       25.58       20.63      3.65 o 
   5  -8   7       94.56      102.58      7.03 o 
   6  -8   7       67.57       81.43      4.85 o 
   7  -8   7        1.80       -0.10      5.19 o 
   8  -8   7       50.69       60.45      6.79 o 
   9  -8   7        5.90        3.59      8.49 o 
  -5  -7   7       56.09       48.79     14.24 o 
  -4  -7   7        0.04        5.06      9.25 o 
  -3  -7   7       44.58       43.11      8.99 o 
  -2  -7   7      180.47      196.34     14.35 o 
  -1  -7   7       51.31       54.76      5.18 o 
   0  -7   7        2.23        0.56      3.99 o 
   1  -7   7      161.27      169.20      5.38 o 
   2  -7   7       31.17       33.46      4.13 o 
   3  -7   7       73.07       79.58      4.46 o 
   4  -7   7        3.02        6.02      2.98 o 
   5  -7   7        7.12        4.34      3.52 o 
   6  -7   7        7.12        9.19      4.02 o 
   7  -7   7       48.73       46.03      6.11 o 
   8  -7   7        5.46       11.52      6.24 o 
   9  -7   7       18.88       34.69      7.69 o 
  -6  -6   7        1.07      -13.96     17.86 o 
  -5  -6   7        1.44       -5.60     15.66 o 
  -4  -6   7        7.00       -1.33      8.28 o 
  -3  -6   7      104.08       97.64     12.74 o 
  -2  -6   7        0.15        2.18      4.27 o 
  -1  -6   7      297.90      305.21     12.70 o 
   0  -6   7      205.79      209.95      5.34 o 
   1  -6   7       60.25       56.51      3.43 o 
   2  -6   7      149.47      159.58      4.59 o 
   3  -6   7       37.67       43.13      3.33 o 
   4  -6   7      143.12      159.69      9.02 o 
   5  -6   7       12.14        6.44      3.73 o 
   6  -6   7      109.12      103.15      5.70 o 
   7  -6   7       12.72       13.12      5.83 o 
   8  -6   7        4.76        2.57      6.57 o 
   9  -6   7        4.20        6.70      9.63 o 
  -6  -5   7        2.38      -15.99     15.99 o 
  -5  -5   7       12.25       17.65     10.91 o 
  -4  -5   7        4.35        0.17     10.61 o 
  -3  -5   7       83.92       80.29      6.97 o 
  -2  -5   7        1.21        3.50      4.00 o 
  -1  -5   7        0.73        1.24      3.15 o 
   0  -5   7      430.49      422.63      6.87 o 
   1  -5   7       24.05       26.79      3.35 o 
   2  -5   7       31.59       27.41      3.71 o 
   3  -5   7       39.98       42.28      3.66 o 
   4  -5   7      126.55      147.19      4.48 o 
   5  -5   7       99.61      116.36      5.63 o 
   6  -5   7        3.29        2.30      4.25 o 
   7  -5   7      106.22      106.39      6.54 o 
   8  -5   7       26.81       26.52      6.22 o 
   9  -5   7       26.99       30.34      7.84 o 
  -7  -4   7        0.95       -1.06     13.22 o 
  -6  -4   7        0.53       -7.52     10.82 o 
  -5  -4   7       31.26       27.81      8.40 o 
  -4  -4   7       10.92       -1.89      6.66 o 
  -3  -4   7       41.72       48.84      4.63 o 
  -2  -4   7       10.47        2.85      2.95 o 
  -1  -4   7      302.40      366.44      7.30 o 
   0  -4   7     1392.84     1428.63     17.25 o 
   1  -4   7      740.36      763.66     10.90 o 
   2  -4   7       15.38       10.41      1.94 o 
   3  -4   7       14.94        8.75      2.57 o 
   4  -4   7      135.29      135.40      4.57 o 
   5  -4   7        6.76       13.52      3.56 o 
   6  -4   7      167.65      161.34      7.25 o 
   7  -4   7        5.57        0.40      5.60 o 
   8  -4   7       14.53        9.87      7.52 o 
   9  -4   7        0.19       -7.33      7.33 o 
  -8  -3   7        2.09      -12.97     22.42 o 
  -7  -3   7        2.52       21.92     12.70 o 
  -6  -3   7       15.68       16.72     10.73 o 
  -5  -3   7        0.07       -6.98      6.98 o 
  -4  -3   7       51.87       32.59      5.29 o 
  -3  -3   7      355.86      376.46      9.72 o 
  -2  -3   7     1040.35     1106.30     15.30 o 
  -1  -3   7      303.88      298.39      7.04 o 
   0  -3   7      682.98      688.03      8.31 o 
   1  -3   7      715.40      696.92     10.00 o 
   2  -3   7      107.76      110.86      3.30 o 
   3  -3   7      568.07      576.20      9.04 o 
   4  -3   7        7.10        8.93      3.02 o 
   5  -3   7      283.21      300.34      7.67 o 
   6  -3   7        2.55       -2.80      5.05 o 
   7  -3   7       72.84       81.22      7.28 o 
   8  -3   7       17.27        4.50     10.34 o 
   9  -3   7        0.07       -7.12      8.20 o 
  -8  -2   7        5.83       21.21     20.77 o 
  -7  -2   7       13.25        4.30     11.67 o 
  -6  -2   7        0.01       -0.44      7.87 o 
  -5  -2   7       25.50       34.43      5.63 o 
  -4  -2   7      366.40      322.90      8.64 o 
  -3  -2   7        1.75       10.70      3.78 o 
  -2  -2   7      315.87      348.02      6.78 o 
  -1  -2   7      536.92      562.41      9.07 o 
   0  -2   7      119.49      128.96      3.82 o 
   1  -2   7      365.46      359.48      5.61 o 
   2  -2   7      606.43      605.15      8.48 o 
   3  -2   7      247.82      224.04      5.68 o 
   4  -2   7       96.55      110.05      4.39 o 
   5  -2   7       35.35       53.06      5.13 o 
   6  -2   7      239.42      229.59      9.03 o 
   7  -2   7       52.30       46.47     10.40 o 
   8  -2   7      130.51      144.75      9.73 o 
   9  -2   7        1.03      -10.80     10.94 o 
  -8  -1   7       47.58       56.49     21.38 o 
  -7  -1   7        9.97        3.03      8.61 o 
  -6  -1   7       13.33       18.20      6.58 o 
  -5  -1   7        0.42        1.15      4.91 o 
  -4  -1   7      486.58      519.11     11.91 o 
  -3  -1   7      191.37      190.86      5.99 o 
  -2  -1   7      131.86      153.30      5.04 o 
  -1  -1   7      786.09      789.42     11.59 o 
   0  -1   7     3292.44     3483.51     37.03 o 
   1  -1   7       11.15        5.15      2.13 o 
   2  -1   7      235.69      274.07      6.05 o 
   3  -1   7     1154.58     1159.67     14.89 o 
   4  -1   7      360.92      338.59      7.46 o 
   5  -1   7       27.09       26.97      5.07 o 
   6  -1   7      172.15      180.25      8.66 o 
   7  -1   7        1.24       -4.69      6.86 o 
   8  -1   7        0.14       -5.74     12.80 o 
  -9   0   7        1.93      -11.92     20.77 o 
  -8   0   7       33.80       17.69     12.39 o 
  -7   0   7        0.01        9.38      7.97 o 
  -6   0   7       12.00       15.30      8.30 o 
  -5   0   7       96.56       76.35      5.35 o 
  -4   0   7      127.07      165.67      5.38 o 
  -3   0   7      580.89      598.82     12.41 o 
  -2   0   7      448.51      444.15     11.07 o 
  -1   0   7        0.87        0.59      2.74 o 
   0   0   7      207.30      303.18      6.82 o 
   1   0   7      752.68      754.91     10.41 o 
   2   0   7      139.09      153.54      4.66 o 
   3   0   7      642.35      668.84     10.82 o 
   4   0   7      593.66      608.69     12.70 o 
   5   0   7       96.35      104.91      6.43 o 
   6   0   7       34.62       38.10      6.39 o 
   7   0   7       77.26       71.39     15.63 o 
   8   0   7        7.39       -6.70     18.08 o 
  -9   1   7        0.81       14.16     12.85 o 
  -8   1   7       37.31       31.78      9.37 o 
  -7   1   7        0.05       -7.39      7.39 o 
  -6   1   7       13.84       25.07      6.41 o 
  -5   1   7       49.01       48.04      4.82 o 
  -4   1   7        0.42        3.14      2.76 o 
  -3   1   7      206.37      222.64      5.96 o 
  -2   1   7      495.57      483.55      7.84 o 
  -1   1   7      126.41      110.76      3.99 o 
   0   1   7     1832.15     1780.82     22.83 o 
   1   1   7      458.70      442.17      8.08 o 
   2   1   7       38.37       33.21      3.60 o 
   3   1   7      154.62      140.30      5.32 o 
   4   1   7      600.12      599.88     13.10 o 
   5   1   7      138.69      144.91      8.17 o 
   6   1   7        2.12        3.16      6.87 o 
   7   1   7       51.46        9.07     17.86 o 
  -9   2   7        0.82        6.44      9.86 o 
  -8   2   7        2.27        2.68      8.31 o 
  -7   2   7        4.77        5.08      6.40 o 
  -6   2   7       58.43       52.48      6.06 o 
  -5   2   7      269.74      293.32      8.19 o 
  -4   2   7       42.48       34.62      3.64 o 
  -3   2   7       98.48      118.60      4.10 o 
  -2   2   7      464.63      475.87      8.40 o 
  -1   2   7      716.61      720.19     11.08 o 
   0   2   7       43.66       46.91      3.53 o 
   1   2   7      206.70      196.60      5.55 o 
   2   2   7     2407.50     2307.62     29.70 o 
   3   2   7      161.48      158.09      6.47 o 
   4   2   7        0.77        3.37      5.88 o 
   5   2   7      160.74      174.81      9.45 o 
   6   2   7       45.43       71.12     15.82 o 
   7   2   7        7.03       -6.14     18.38 o 
  -9   3   7        1.73       10.43      9.05 o 
  -8   3   7        3.58        8.04      6.95 o 
  -7   3   7        1.33        2.94      6.11 o 
  -6   3   7       29.75       33.65      6.13 o 
  -5   3   7       63.51       79.06      5.57 o 
  -4   3   7      411.58      420.99      8.52 o 
  -3   3   7        1.00        3.35      2.83 o 
  -2   3   7      158.73      159.89      4.44 o 
  -1   3   7      495.10      458.43      8.18 o 
   0   3   7      344.93      348.96      7.68 o 
   1   3   7      704.00      676.92     16.23 o 
   2   3   7      109.05       93.48      6.93 o 
   3   3   7      387.01      371.57     12.10 o 
   4   3   7       33.23       24.90      8.40 o 
   5   3   7       59.56       81.26     10.62 o 
   6   3   7       44.48       53.56     11.39 o 
  -9   4   7        0.18       -1.75      7.25 o 
  -8   4   7        8.14        3.89      6.71 o 
  -7   4   7       13.51       12.08      6.27 o 
  -6   4   7      103.41       93.40      6.92 o 
  -5   4   7       35.44       44.17      5.87 o 
  -4   4   7      215.52      242.16      7.82 o 
  -3   4   7      173.43      187.31      5.64 o 
  -2   4   7       39.80       43.90      3.86 o 
  -1   4   7        4.58        4.58      3.28 o 
   0   4   7       16.36       13.97      4.74 o 
   1   4   7       10.58       13.68      5.01 o 
   2   4   7       22.29       31.30      6.55 o 
   3   4   7      253.66      272.72     12.44 o 
   4   4   7       81.39       61.68     10.65 o 
   5   4   7        0.04       -9.66      9.66 o 
  -9   5   7        6.19       -2.31      7.04 o 
  -8   5   7        1.58       -1.18      6.37 o 
  -7   5   7        9.45       19.08      6.16 o 
  -6   5   7       36.56       31.77      5.95 o 
  -5   5   7        0.64       -0.56      4.83 o 
  -4   5   7      113.76      124.43      6.43 o 
  -3   5   7       47.33       46.49      4.68 o 
  -2   5   7       53.59       62.57      5.34 o 
  -1   5   7        0.14       -0.89      4.26 o 
   0   5   7       93.15       92.49      6.37 o 
   1   5   7      672.42      628.04     20.79 o 
   2   5   7      123.44      121.81      8.96 o 
   3   5   7      145.66      152.84     11.50 o 
   4   5   7      100.49      140.31     15.48 o 
  -9   6   7        0.01       -1.56      6.33 o 
  -8   6   7        9.78        1.40      5.89 o 
  -7   6   7        0.02        0.18      5.58 o 
  -6   6   7       71.00       71.60      6.01 o 
  -5   6   7      145.53      137.37      6.66 o 
  -4   6   7        2.50       -1.06      5.63 o 
  -3   6   7       31.37       38.60      5.57 o 
  -2   6   7      126.41      123.39      7.86 o 
  -1   6   7       73.76       72.77      6.57 o 
   0   6   7        3.92       11.96      6.96 o 
   1   6   7      107.92      104.39     10.36 o 
   2   6   7      192.49      202.89     13.19 o 
   3   6   7       26.56       25.82     13.31 o 
  -8   7   7        4.38        8.49     10.72 o 
  -7   7   7       14.80        9.98     16.38 o 
  -6   7   7        1.69       -4.80      4.80 o 
  -5   7   7        3.69       -0.80      6.68 o 
  -4   7   7       36.34       33.99      5.87 o 
  -3   7   7        3.97       -5.38      5.43 o 
  -2   7   7       84.57       84.42      7.06 o 
  -1   7   7      211.97      195.66      9.01 o 
   0   7   7       63.20       72.74      9.18 o 
   1   7   7        2.51        1.10     10.20 o 
   2   7   7       64.52       60.34     16.07 o 
  -8   8   7        2.66        6.87     17.45 o 
  -7   8   7        9.32        6.50      9.17 o 
  -6   8   7        1.22        9.81      8.90 o 
  -5   8   7       66.28       72.91      9.24 o 
  -4   8   7       16.12       15.02      6.07 o 
  -3   8   7       24.18       16.44      6.35 o 
  -2   8   7        1.59        5.50      6.47 o 
  -1   8   7       42.39       55.47      9.17 o 
   0   8   7       51.96       56.99     13.38 o 
   1   8   7       10.68       15.65      9.85 o 
  -6   9   7       36.54       50.10     10.23 o 
  -5   9   7        0.63       12.42      9.98 o 
  -4   9   7       41.83       34.58      9.80 o 
  -3   9   7       34.28       36.08      7.69 o 
  -2   9   7        7.74        5.72      7.28 o 
  -1   9   7        3.75       14.14     13.43 o 
   1 -11   8        0.45       14.25      9.04 o 
   2 -11   8       52.12       65.20      9.28 o 
   3 -11   8        1.09        7.45      6.78 o 
   4 -11   8       13.97       28.19      6.39 o 
   5 -11   8        0.09       -7.05      9.35 o 
   6 -11   8       21.07       31.98     19.40 o 
  -1 -10   8        0.26        6.38      9.44 o 
   0 -10   8       12.96       11.02      8.73 o 
   1 -10   8       12.35        6.09      7.81 o 
   2 -10   8       18.71       23.90      6.69 o 
   3 -10   8        3.24        5.89      6.43 o 
   4 -10   8       85.40       94.50      6.67 o 
   5 -10   8       17.09       30.21     13.41 o 
   6 -10   8       31.43       19.71      8.01 o 
   7 -10   8       35.98       27.42     14.75 o 
  -2  -9   8       24.81       21.69      9.97 o 
  -1  -9   8        5.79       14.14      8.46 o 
   0  -9   8       15.93        8.10      9.47 o 
   1  -9   8       15.29       16.89      6.23 o 
   2  -9   8       49.70       56.36      6.45 o 
   3  -9   8       44.96       55.09      6.04 o 
   4  -9   8       17.26       21.63      4.45 o 
   5  -9   8       21.79       31.10      4.51 o 
   6  -9   8        9.08        3.39      5.35 o 
   7  -9   8       79.39       53.99     10.06 o 
   8  -9   8        1.16       -2.56      6.24 o 
  -4  -8   8        7.40        4.35     12.83 o 
  -3  -8   8       33.57       38.77      9.88 o 
  -2  -8   8        0.17       -0.59      8.12 o 
  -1  -8   8       22.56       11.09      9.43 o 
   0  -8   8       13.84       18.58      5.93 o 
   1  -8   8       22.43       27.51      5.82 o 
   2  -8   8       63.29       71.78      6.12 o 
   3  -8   8        9.17       10.94      4.31 o 
   4  -8   8      262.79      195.47      6.90 o 
   5  -8   8      230.43      203.11      7.29 o 
   6  -8   8        5.41       -0.29      4.34 o 
   7  -8   8        7.29       -1.17      5.60 o 
   8  -8   8        1.67       -6.14      6.14 o 
   9  -8   8        8.25       -8.99      8.99 o 
  -5  -7   8        8.94      -16.81     16.81 o 
  -4  -7   8        0.02       -9.04      9.04 o 
  -3  -7   8        0.15       -8.36      8.36 o 
  -2  -7   8        7.48       10.89      7.51 o 
  -1  -7   8        3.37        4.81      4.57 o 
   0  -7   8        6.15       -3.10      4.04 o 
   1  -7   8        2.01        1.25      4.70 o 
   2  -7   8      170.93      152.46      6.51 o 
   3  -7   8      659.99      636.48     12.37 o 
   4  -7   8       45.67       57.47      4.72 o 
   5  -7   8      265.92      227.48      7.70 o 
   6  -7   8       54.26       59.82      6.32 o 
   7  -7   8        9.05        4.84      5.75 o 
   8  -7   8       13.62        0.20      6.65 o 
   9  -7   8        1.49        1.13      7.93 o 
  -5  -6   8        0.70        7.10     11.62 o 
  -4  -6   8       15.80       22.82     10.33 o 
  -3  -6   8       44.18       46.22      8.35 o 
  -2  -6   8        0.50        3.40      4.59 o 
  -1  -6   8        9.29        5.84      4.47 o 
   0  -6   8        4.66        3.19      3.72 o 
   1  -6   8       91.51       82.49      4.08 o 
   2  -6   8       16.96       14.51      3.33 o 
   3  -6   8      607.97      589.18     12.25 o 
   4  -6   8       16.35       18.10      4.11 o 
   5  -6   8      179.94      185.23      7.20 o 
   6  -6   8      140.40      134.83      7.75 o 
   7  -6   8        1.11       -2.91      7.37 o 
   8  -6   8        1.63       -0.18      6.93 o 
   9  -6   8        0.18        5.61      7.84 o 
  -6  -5   8        3.28        8.52     17.20 o 
  -5  -5   8        1.65       12.17     11.10 o 
  -4  -5   8       11.94       22.66      6.97 o 
  -3  -5   8       20.37       15.41      6.19 o 
  -2  -5   8        2.27        1.87      4.23 o 
  -1  -5   8        0.19        0.01      3.33 o 
   0  -5   8        3.96        4.66      3.04 o 
   1  -5   8      100.14       99.41      4.05 o 
   2  -5   8       64.47       84.89      3.80 o 
   3  -5   8      205.99      188.99      5.57 o 
   4  -5   8     1282.98     1227.01     19.95 o 
   5  -5   8      520.56      479.64     18.12 o 
   6  -5   8      104.95      101.38      6.28 o 
   7  -5   8      107.11      102.12      7.29 o 
   8  -5   8        0.97       -6.07      6.07 o 
   9  -5   8        5.19       17.13      8.54 o 
  -7  -4   8        0.63      -13.12     13.12 o 
  -6  -4   8        1.03       -2.27     13.57 o 
  -5  -4   8       19.85       -7.48      9.86 o 
  -4  -4   8       52.80       63.41      8.28 o 
  -3  -4   8       75.53       62.74      5.12 o 
  -2  -4   8        1.69       -1.74      3.40 o 
  -1  -4   8       63.04       58.01      4.93 o 
   0  -4   8       13.11       10.24      2.70 o 
   1  -4   8      271.84      266.82      6.05 o 
   2  -4   8     1169.30     1155.38     15.58 o 
   3  -4   8      608.59      548.36     10.79 o 
   4  -4   8      888.56      829.95     15.09 o 
   5  -4   8     2660.65     2526.22     42.29 o 
   6  -4   8       44.85       53.55      6.02 o 
   7  -4   8       13.74        2.07      5.99 o 
   8  -4   8        7.33        8.77      7.56 o 
   9  -4   8        0.84       -3.90      7.74 o 
  -7  -3   8        2.33       -4.23     12.77 o 
  -6  -3   8        6.15       -8.39     31.95 o 
  -5  -3   8        0.16        4.23      9.09 o 
  -4  -3   8        4.57       11.10      5.84 o 
  -3  -3   8        2.71       -3.06      3.06 o 
  -2  -3   8        8.99        0.07      3.25 o 
  -1  -3   8      277.38      244.51      8.62 o 
   0  -3   8      182.14      186.51      4.81 o 
   1  -3   8       19.18       12.75      2.76 o 
   2  -3   8     2517.87     2481.74     30.19 o 
   3  -3   8     1516.66     1479.89     21.77 o 
   4  -3   8       86.71       98.58     11.76 o 
   5  -3   8       33.87       35.46      4.92 o 
   6  -3   8       12.43        6.30      5.63 o 
   7  -3   8       10.10        0.12      6.32 o 
   8  -3   8        0.59       -2.34      8.57 o 
   9  -3   8        1.32       -9.26      9.26 o 
  -8  -2   8        8.56        4.07     21.05 o 
  -7  -2   8        0.21       -9.40     13.44 o 
  -6  -2   8        0.00       -7.40      9.37 o 
  -5  -2   8       10.54       18.74      6.31 o 
  -4  -2   8       75.70       77.59      8.06 o 
  -3  -2   8        0.55        3.29      3.22 o 
  -2  -2   8      147.10      116.83      5.11 o 
  -1  -2   8       14.79       19.29      3.11 o 
   0  -2   8     1945.08     1962.23     25.06 o 
   1  -2   8      151.02      147.01      3.80 o 
   2  -2   8     1849.57     1820.37     21.52 o 
   3  -2   8      786.46      745.48     13.03 o 
   4  -2   8        5.83        3.71      3.81 o 
   5  -2   8      116.16      123.74      6.32 o 
   6  -2   8       26.18       27.63      6.37 o 
   7  -2   8        7.33        3.22      7.88 o 
   8  -2   8        1.29       -6.10      8.07 o 
  -8  -1   8       67.20       35.33     21.65 o 
  -7  -1   8        0.21       13.99     11.24 o 
  -6  -1   8        1.19       -0.10      7.59 o 
  -5  -1   8       37.48       46.83      6.56 o 
  -4  -1   8       17.28        2.49      4.32 o 
  -3  -1   8        1.04        1.72      3.62 o 
  -2  -1   8       78.86       59.05      4.27 o 
  -1  -1   8      713.94      726.28     12.18 o 
   0  -1   8      375.17      313.51      6.59 o 
   1  -1   8     1102.29     1109.24     14.27 o 
   2  -1   8        2.67        1.80      2.06 o 
   3  -1   8      887.12      848.11     12.74 o 
   4  -1   8      269.16      249.33      7.43 o 
   5  -1   8        4.17        7.11      5.13 o 
   6  -1   8      130.26      130.47      8.44 o 
   7  -1   8       13.93        2.61      8.90 o 
   8  -1   8       23.09       18.19     12.42 o 
  -9   0   8        1.60        8.63     20.83 o 
  -8   0   8       53.45       70.12     20.44 o 
  -7   0   8        1.83       -6.97      6.97 o 
  -6   0   8        5.97        4.24      6.65 o 
  -5   0   8       17.73       20.20      5.33 o 
  -4   0   8        4.48       15.29      4.07 o 
  -3   0   8       29.99       40.17      5.74 o 
  -2   0   8      615.89      642.83     12.20 o 
  -1   0   8      262.81      277.35      7.74 o 
   0   0   8      474.91      502.93      8.68 o 
   1   0   8     2040.40     2138.61     27.17 o 
   2   0   8        3.31        4.27      3.23 o 
   3   0   8      440.15      447.15      8.93 o 
   4   0   8      256.35      264.36      8.59 o 
   5   0   8      123.95      123.92      6.57 o 
   6   0   8       64.99       54.42      8.00 o 
   7   0   8        4.47        6.47     11.13 o 
  -9   1   8        0.04       -8.85     20.33 o 
  -8   1   8       28.46       30.36     10.04 o 
  -7   1   8        0.01       -7.78      7.78 o 
  -6   1   8        0.58       -4.42      6.03 o 
  -5   1   8        5.95       -2.74      4.92 o 
  -4   1   8        2.14        4.07      3.33 o 
  -3   1   8       12.21        2.76      4.11 o 
  -2   1   8      143.81      141.16      4.87 o 
  -1   1   8      542.54      536.64      9.89 o 
   0   1   8      160.39      170.40      5.15 o 
   1   1   8     1233.25     1214.27     16.99 o 
   2   1   8     1055.58     1031.90     15.28 o 
   3   1   8       46.97       38.88      4.80 o 
   4   1   8      140.72      149.77      7.40 o 
   5   1   8       24.99       22.25      6.94 o 
   6   1   8        1.54       -2.82      8.49 o 
   7   1   8        1.50        8.16     19.04 o 
  -9   2   8        3.70       -5.67      9.81 o 
  -8   2   8       11.36        8.47      8.63 o 
  -7   2   8        4.91        0.07      7.81 o 
  -6   2   8       31.37       46.87      5.92 o 
  -5   2   8        2.76        0.62      5.00 o 
  -4   2   8        2.48        4.53      4.80 o 
  -3   2   8        5.73        2.73      3.14 o 
  -2   2   8      241.15      251.22      6.86 o 
  -1   2   8      605.02      591.55     10.08 o 
   0   2   8       81.40       81.83      4.65 o 
   1   2   8        8.86        9.64      3.78 o 
   2   2   8     1812.89     1743.07     25.43 o 
   3   2   8       48.70       49.86      5.73 o 
   4   2   8        4.20       -5.58      7.55 o 
   5   2   8       28.98       36.79      7.89 o 
   6   2   8        1.15       -0.18     12.22 o 
  -9   3   8        1.38       -5.74      9.25 o 
  -8   3   8        1.02       -4.75      8.10 o 
  -7   3   8       24.94        9.92      7.00 o 
  -6   3   8        0.12       -4.34      5.90 o 
  -5   3   8        0.57       -4.82      4.82 o 
  -4   3   8        4.20       -4.75      5.43 o 
  -3   3   8      379.64      377.44      7.54 o 
  -2   3   8        9.30       11.56      3.22 o 
  -1   3   8     1139.02     1122.61     18.17 o 
   0   3   8     3924.11     3753.13     59.10 o 
   1   3   8        1.90        1.57      4.11 o 
   2   3   8      108.90      110.91      7.68 o 
   3   3   8      166.10      170.92     10.55 o 
   4   3   8        1.39        7.41     10.61 o 
   5   3   8        3.25        9.46     10.61 o 
   6   3   8        0.46        7.73     13.68 o 
  -9   4   8        4.46        3.15      9.15 o 
  -8   4   8        0.38        5.27      6.93 o 
  -7   4   8        7.39        1.50      6.41 o 
  -6   4   8        0.23        3.41      6.03 o 
  -5   4   8        5.52        4.57      5.64 o 
  -4   4   8        5.29        3.73      4.73 o 
  -3   4   8      350.67      350.56      9.53 o 
  -2   4   8      615.44      584.55     11.33 o 
  -1   4   8        5.81        1.85      4.30 o 
   0   4   8      424.86      404.24     10.74 o 
   1   4   8      895.12      828.41     18.29 o 
   2   4   8       52.80       50.66      7.52 o 
   3   4   8      142.94      168.38     11.54 o 
   4   4   8        9.64        9.36      9.70 o 
   5   4   8        2.18      -10.51     10.51 o 
  -9   5   8        3.51       -2.87      7.55 o 
  -8   5   8        0.59       -1.69      6.82 o 
  -7   5   8        0.02       -6.17      6.17 o 
  -6   5   8        0.30       -0.83      6.01 o 
  -5   5   8       43.57       35.95      5.72 o 
  -4   5   8       50.06       45.78      5.75 o 
  -3   5   8       63.42       75.04      6.34 o 
  -2   5   8      590.01      552.91     11.47 o 
  -1   5   8       33.43       37.45      6.77 o 
   0   5   8      252.59      249.01     10.18 o 
   1   5   8      319.13      313.20     11.90 o 
   2   5   8       26.83       32.92      9.25 o 
   3   5   8        2.74       -0.78     11.99 o 
   4   5   8       19.70        1.61     22.91 o 
  -8   6   8        1.40       -6.60      6.60 o 
  -7   6   8        1.01        0.77      6.19 o 
  -6   6   8        3.68       -7.07      7.75 o 
  -5   6   8        0.83       -1.51      5.50 o 
  -4   6   8      152.36      151.04      8.58 o 
  -3   6   8        0.16       -4.82      5.36 o 
  -2   6   8      235.32      255.30      9.34 o 
  -1   6   8      482.26      453.69     12.58 o 
   0   6   8        4.88        9.63      7.36 o 
   1   6   8      203.92      185.91     12.64 o 
   2   6   8       87.80       89.46     14.24 o 
   3   6   8        6.33       11.90     13.48 o 
  -8   7   8        0.01        3.76     11.01 o 
  -7   7   8        0.14        1.72      7.01 o 
  -6   7   8        2.13        5.09      5.60 o 
  -5   7   8       13.66        7.04      5.64 o 
  -4   7   8       42.82       48.69      7.41 o 
  -3   7   8      104.38      105.51      7.52 o 
  -2   7   8       10.93        0.11      6.25 o 
  -1   7   8      222.17      240.13     11.91 o 
   0   7   8      146.94      140.85     10.75 o 
   1   7   8        6.57       10.63      9.22 o 
  -7   8   8        0.05        7.03     11.12 o 
  -6   8   8       17.02        3.86     10.78 o 
  -5   8   8       25.82       14.33      6.85 o 
  -4   8   8       34.11       34.55      7.47 o 
  -3   8   8      120.68      129.37      8.56 o 
  -2   8   8       32.90       33.73      7.45 o 
  -1   8   8       13.71        4.03      8.83 o 
   0   8   8       82.45       88.98     11.07 o 
  -5   9   8        8.48        1.49      8.83 o 
  -4   9   8       16.50       23.85      7.06 o 
  -3   9   8       42.08       48.33      7.83 o 
   1 -11   9        5.94        9.07     10.10 o 
   2 -11   9       31.67       56.58      9.24 o 
   3 -11   9       45.84       39.64      7.57 o 
   4 -11   9        2.77       -1.18      6.37 o 
   5 -11   9        3.95       -6.65     11.14 o 
   6 -11   9       21.95       27.66     18.05 o 
  -1 -10   9        0.97       -2.06     17.10 o 
   0 -10   9       12.41        8.31      8.95 o 
   1 -10   9       92.17       95.30      9.79 o 
   2 -10   9        5.28       -3.34      6.50 o 
   3 -10   9       64.50       74.64     11.05 o 
   4 -10   9        3.55       -3.63      8.88 o 
   5 -10   9        0.76       -5.58      5.58 o 
   6 -10   9        0.05        2.53     21.02 o 
   7 -10   9        5.41        9.80     13.22 o 
  -2  -9   9       17.73       16.91      9.88 o 
  -1  -9   9       39.49       25.38      9.17 o 
   0  -9   9        2.35       11.35      7.98 o 
   1  -9   9       57.88       65.46      7.32 o 
   2  -9   9       74.84       72.59     10.22 o 
   3  -9   9       70.14       71.35      6.79 o 
   4  -9   9       14.09        7.23      8.69 o 
   5  -9   9        1.97       -3.21      5.56 o 
   6  -9   9        0.67       -5.60      5.60 o 
   7  -9   9        7.06       -5.40      5.96 o 
   8  -9   9        3.63       -6.42      6.42 o 
  -3  -8   9       11.44       13.94      9.74 o 
  -2  -8   9        1.25       -8.18      8.18 o 
  -1  -8   9       69.27       80.36     11.30 o 
   0  -8   9       68.47       60.75      6.86 o 
   1  -8   9       70.47       80.05      7.01 o 
   2  -8   9        8.82       16.47      5.64 o 
   3  -8   9        9.03       11.38      7.69 o 
   4  -8   9        6.25        5.10      4.79 o 
   5  -8   9        5.73        1.57      5.82 o 
   6  -8   9       55.37       55.04      6.69 o 
   7  -8   9       17.30        9.22      8.36 o 
   8  -8   9        1.61       -2.12      8.88 o 
  -4  -7   9        3.53       16.43     11.20 o 
  -3  -7   9       16.14       17.52      8.84 o 
  -2  -7   9        0.78        9.49      7.74 o 
  -1  -7   9       25.27       34.62      6.27 o 
   0  -7   9       67.03       69.14      6.55 o 
   1  -7   9       24.76       27.76      5.60 o 
   2  -7   9      118.19      126.74      7.01 o 
   3  -7   9        7.83        3.31      4.27 o 
   4  -7   9        4.86        8.11      4.41 o 
   5  -7   9       17.27       21.79      6.11 o 
   6  -7   9        1.45       -5.26      5.59 o 
   7  -7   9       45.16       48.71      7.25 o 
   8  -7   9        0.85       -6.88      6.88 o 
  -5  -6   9        6.07      -14.23     15.77 o 
  -4  -6   9       32.83       20.36      8.82 o 
  -3  -6   9       64.22       60.98      8.82 o 
  -2  -6   9       49.82       64.06      6.47 o 
  -1  -6   9        2.46        8.54      5.29 o 
   0  -6   9      161.37      175.19      9.02 o 
   1  -6   9       94.57       93.94      6.98 o 
   2  -6   9        8.05       10.49      4.22 o 
   3  -6   9       73.11       71.47      5.38 o 
   4  -6   9      108.34      116.07      6.16 o 
   5  -6   9        3.17       -1.71      5.32 o 
   6  -6   9       17.85       11.75      6.85 o 
   7  -6   9        8.98       14.32     10.19 o 
   8  -6   9       17.29       15.92      7.70 o 
   9  -6   9        0.10      -12.85     18.74 o 
  -6  -5   9        3.43      -16.21     16.54 o 
  -5  -5   9        0.63      -10.74     10.74 o 
  -4  -5   9       17.34        0.70      6.84 o 
  -3  -5   9        6.70       13.54      6.20 o 
  -2  -5   9       75.60       80.86      5.62 o 
  -1  -5   9       20.10       14.88      4.41 o 
   0  -5   9       34.18       35.68      3.80 o 
   1  -5   9      230.71      226.69      6.58 o 
   2  -5   9        1.72       -2.43      3.36 o 
   3  -5   9       62.85       77.20      4.40 o 
   4  -5   9       33.90       30.19      4.40 o 
   5  -5   9       55.61       62.48      5.72 o 
   6  -5   9       38.64       34.17      5.80 o 
   7  -5   9       52.73       51.28      9.92 o 
   8  -5   9       78.08       88.48     10.03 o 
  -7  -4   9        0.21        3.22     13.71 o 
  -6  -4   9        0.91       15.15     14.45 o 
  -5  -4   9       25.31       17.63     12.61 o 
  -4  -4   9        5.00        3.49      6.00 o 
  -3  -4   9       37.54       62.39      6.30 o 
  -2  -4   9      233.54      244.84      9.38 o 
  -1  -4   9      220.61      207.94      6.91 o 
   0  -4   9        5.74        5.72      3.20 o 
   1  -4   9      377.49      369.44      7.59 o 
   2  -4   9       33.79       29.24      3.52 o 
   3  -4   9      164.43      147.84      4.95 o 
   4  -4   9      133.08      147.97      5.12 o 
   5  -4   9       36.46       32.66      5.56 o 
   6  -4   9      105.65      117.87      7.38 o 
   7  -4   9       28.24       22.68      6.60 o 
   8  -4   9       16.40       16.66      7.34 o 
  -7  -3   9        2.22       -0.01     12.99 o 
  -6  -3   9        3.90       -0.04     14.45 o 
  -5  -3   9        4.47       14.34     17.72 o 
  -4  -3   9      142.60      146.54      7.69 o 
  -3  -3   9       68.33       57.89      5.04 o 
  -2  -3   9      141.82      161.54      6.17 o 
  -1  -3   9      290.47      294.64      7.86 o 
   0  -3   9       79.46       74.90      4.31 o 
   1  -3   9       18.28       16.99      3.22 o 
   2  -3   9        6.95        9.76      2.83 o 
   3  -3   9      241.64      246.84      6.27 o 
   4  -3   9        4.28       -3.17      3.74 o 
   5  -3   9      151.38      142.15      7.53 o 
   6  -3   9       21.01       14.30      6.16 o 
   7  -3   9       43.68       27.75      7.17 o 
   8  -3   9        7.97       -7.42      9.12 o 
  -8  -2   9        0.60       -7.53     21.71 o 
  -7  -2   9        2.21       12.24     12.34 o 
  -6  -2   9        6.95       11.45     18.79 o 
  -5  -2   9       23.51       17.23      7.81 o 
  -4  -2   9       32.13       40.59      5.75 o 
  -3  -2   9      209.08      190.07      6.76 o 
  -2  -2   9      189.07      223.82     13.73 o 
  -1  -2   9      144.00      158.55      5.72 o 
   0  -2   9      655.29      645.48     12.05 o 
   1  -2   9       50.07       61.54      3.41 o 
   2  -2   9       14.06       14.34      3.22 o 
   3  -2   9       19.53       26.80      4.74 o 
   4  -2   9      275.18      285.01      7.95 o 
   5  -2   9      138.47      132.02      6.84 o 
   6  -2   9      284.07      267.76     10.53 o 
   7  -2   9       64.19       65.91      8.31 o 
   8  -2   9        0.05       -8.23      8.23 o 
  -8  -1   9        1.99      -20.83     20.83 o 
  -7  -1   9        0.07       -2.15     11.03 o 
  -6  -1   9        5.36        2.25      7.90 o 
  -5  -1   9       45.72       42.13     14.54 o 
  -4  -1   9       12.73       22.54      5.29 o 
  -3  -1   9      228.84      247.63      8.10 o 
  -2  -1   9      872.06      878.12     20.76 o 
  -1  -1   9      103.73      110.77      5.14 o 
   0  -1   9      150.97      143.74      4.28 o 
   1  -1   9      301.78      298.93      6.82 o 
   2  -1   9       46.62       58.09      4.59 o 
   3  -1   9       28.45       30.95      4.26 o 
   4  -1   9      522.65      532.36     17.88 o 
   5  -1   9        4.60        9.45      5.07 o 
   6  -1   9        1.69       -5.90      5.90 o 
   7  -1   9       71.04       73.89      9.33 o 
   8  -1   9       10.31      -12.03     17.64 o 
  -8   0   9        0.09       12.69     17.20 o 
  -7   0   9        5.20      -10.45     10.45 o 
  -6   0   9        0.02       -6.62      6.62 o 
  -5   0   9       81.38       91.08      7.96 o 
  -4   0   9      163.99      147.92      8.33 o 
  -3   0   9       91.12      113.02      5.41 o 
  -2   0   9      139.66      152.23      5.84 o 
  -1   0   9      166.86      177.11      5.40 o 
   0   0   9       35.79       38.43      3.74 o 
   1   0   9      885.18      895.74     13.53 o 
   2   0   9      296.38      320.13      8.04 o 
   3   0   9       50.20       54.49      5.53 o 
   4   0   9      142.42      156.20      7.45 o 
   5   0   9      253.42      280.56     10.14 o 
   6   0   9        9.78        3.41      8.40 o 
   7   0   9       19.52       15.84     12.77 o 
  -9   1   9        0.67       13.74     19.01 o 
  -8   1   9        2.83      -11.27     11.27 o 
  -7   1   9        0.20        1.91      8.57 o 
  -6   1   9       19.43        0.85      6.53 o 
  -5   1   9       11.28       29.44      5.67 o 
  -4   1   9      107.39      103.43      7.15 o 
  -3   1   9        6.83       16.13      5.85 o 
  -2   1   9      849.76      878.56     16.50 o 
  -1   1   9      469.62      460.19      9.59 o 
   0   1   9      223.19      221.77      6.26 o 
   1   1   9        6.55        1.72      3.69 o 
   2   1   9      518.31      491.30     10.57 o 
   3   1   9      358.94      352.25     10.44 o 
   4   1   9        0.08        3.26      6.08 o 
   5   1   9      157.68      179.61      9.92 o 
   6   1   9       51.58       59.29     10.13 o 
   7   1   9        0.28      -12.53     12.53 o 
  -9   2   9        1.23        3.60     10.68 o 
  -8   2   9       17.60        9.72      9.18 o 
  -7   2   9        6.92       -6.82      8.03 o 
  -6   2   9        4.52       -4.21      7.50 o 
  -5   2   9        0.16       -5.16      5.16 o 
  -4   2   9      211.05      219.97     15.15 o 
  -3   2   9      112.46      105.53      5.72 o 
  -2   2   9        7.11        9.11      3.43 o 
  -1   2   9      510.22      468.67      8.60 o 
   0   2   9     1423.78     1372.48     20.72 o 
   1   2   9        0.58       -3.07      4.38 o 
   2   2   9       34.93       28.47      5.36 o 
   3   2   9      436.03      449.06     15.51 o 
   4   2   9      168.73      156.10     11.23 o 
   5   2   9       13.72       12.08      9.42 o 
   6   2   9      110.81      109.14     15.38 o 
  -9   3   9        0.23       -9.92      9.92 o 
  -8   3   9        6.34        3.46      8.83 o 
  -7   3   9        0.13       13.34      8.26 o 
  -6   3   9       41.40       25.46      6.92 o 
  -5   3   9        6.37        1.65      5.31 o 
  -4   3   9      122.69      142.37      7.83 o 
  -3   3   9      171.61      183.41      6.57 o 
  -2   3   9       74.45       65.70      5.06 o 
  -1   3   9       87.27      107.24      5.73 o 
   0   3   9       10.32        4.06      4.88 o 
   1   3   9      181.43      180.70      8.84 o 
   2   3   9      101.15      112.13      8.19 o 
   3   3   9      181.24      195.80     11.84 o 
   4   3   9      231.18      253.75     32.81 o 
   5   3   9       32.07       38.34     11.16 o 
  -9   4   9        0.01       -2.00      9.48 o 
  -8   4   9        8.94        6.19      8.88 o 
  -7   4   9        0.00       -6.87      6.87 o 
  -6   4   9       10.54       18.06      6.81 o 
  -5   4   9       73.98       64.05      7.18 o 
  -4   4   9        0.00        3.58      5.77 o 
  -3   4   9        5.30        6.50      4.92 o 
  -2   4   9        3.65        0.06      4.51 o 
  -1   4   9      152.67      150.84      6.67 o 
   0   4   9      103.59      103.34      7.84 o 
   1   4   9      171.98      172.63      9.25 o 
   2   4   9      206.93      204.98     12.02 o 
   3   4   9        0.19       -6.69      9.02 o 
   4   4   9      119.24      128.86     12.81 o 
  -8   5   9        0.12       -7.30      7.30 o 
  -7   5   9        0.59        0.39      6.93 o 
  -6   5   9        4.11        8.07      6.59 o 
  -5   5   9       16.10       19.66      7.74 o 
  -4   5   9        2.62        6.64      5.64 o 
  -3   5   9       53.27       49.63      6.24 o 
  -2   5   9       99.30       87.72      6.80 o 
  -1   5   9      277.85      279.40     11.16 o 
   0   5   9       17.22       17.74      8.65 o 
   1   5   9      159.19      165.55     11.72 o 
   2   5   9      244.47      256.76     17.23 o 
   3   5   9       71.07       61.57     16.27 o 
  -8   6   9        6.66        3.37      7.28 o 
  -7   6   9       25.72       19.43      7.06 o 
  -6   6   9        1.05        3.86      6.52 o 
  -5   6   9       28.66       52.10      8.48 o 
  -4   6   9       28.86       25.28      7.05 o 
  -3   6   9        0.89       -2.74      5.89 o 
  -2   6   9       12.01       13.85      6.41 o 
  -1   6   9       94.66       98.37      9.08 o 
   0   6   9       90.10      116.54     11.10 o 
   1   6   9       44.30       54.68     10.87 o 
   2   6   9       85.05       68.59     14.56 o 
  -7   7   9        1.81       -1.46      7.66 o 
  -6   7   9        9.43       -0.07      6.61 o 
  -5   7   9       18.02       18.41      8.09 o 
  -4   7   9       61.13       72.99     11.18 o 
  -3   7   9       42.79       41.87      7.11 o 
  -2   7   9        2.06        8.31      7.97 o 
  -1   7   9       16.10       14.60      8.64 o 
   0   7   9       43.98       33.93      9.42 o 
   1   7   9        7.06       31.56     18.37 o 
  -6   8   9        4.12       -4.93      6.34 o 
  -5   8   9        0.40       -6.73      6.73 o 
  -4   8   9        6.72        8.60      9.94 o 
  -3   8   9       28.47       26.54      7.47 o 
  -2   8   9        5.48        0.87      8.80 o 
  -1   8   9        0.30       -6.03      9.09 o 
   2 -11  10        0.15        9.70     12.63 o 
   3 -11  10        8.97        0.19      7.37 o 
   4 -11  10        7.75        5.12      6.84 o 
   5 -11  10       16.03       25.02      7.19 o 
   0 -10  10        0.81        8.49      9.03 o 
   1 -10  10       11.98        1.19      8.39 o 
   2 -10  10        6.09        4.55      6.90 o 
   3 -10  10       38.12       48.65      7.30 o 
   4 -10  10       13.44       12.03      6.78 o 
   5 -10  10       75.65       90.08      7.79 o 
   6 -10  10       26.33       26.88     10.16 o 
   7 -10  10       12.86       29.95     20.39 o 
  -2  -9  10        1.23       13.92     10.00 o 
  -1  -9  10        7.81       18.02      9.11 o 
   0  -9  10        1.70       -7.99      7.99 o 
   1  -9  10       32.09       25.81      7.08 o 
   2  -9  10       27.75       27.28      8.04 o 
   3  -9  10       30.04       34.03      6.70 o 
   4  -9  10        1.97       -2.72      6.40 o 
   5  -9  10      111.48       91.57      7.80 o 
   6  -9  10       31.91       25.53      7.70 o 
   7  -9  10        0.85       -0.02      6.73 o 
  -3  -8  10       17.24       21.20     12.12 o 
  -2  -8  10       21.45       35.09     15.50 o 
  -1  -8  10       14.37        6.30      8.16 o 
   0  -8  10        5.68        4.12      6.46 o 
   1  -8  10       13.96        7.73      6.08 o 
   2  -8  10       32.46       22.78      7.23 o 
   3  -8  10      161.63      157.32      8.24 o 
   4  -8  10       24.70       33.78      6.54 o 
   5  -8  10        6.05        4.32      6.02 o 
   6  -8  10       51.77       48.75      7.14 o 
   7  -8  10        1.52       -6.48      6.48 o 
   8  -8  10        0.11       -3.26     10.25 o 
  -4  -7  10        4.91       11.98     16.81 o 
  -3  -7  10        0.05      -10.11     10.11 o 
  -2  -7  10        8.16       24.85      8.35 o 
  -1  -7  10       18.97       24.54      6.51 o 
   0  -7  10        8.26        0.29      5.65 o 
   1  -7  10       90.44       94.74      7.07 o 
   2  -7  10      175.52      176.53     10.11 o 
   3  -7  10      210.01      191.40     14.69 o 
   4  -7  10      129.59      140.81      8.28 o 
   5  -7  10        5.19       -2.30      5.91 o 
   6  -7  10       64.09       54.04     12.65 o 
   7  -7  10       49.04       50.11      7.86 o 
   8  -7  10        0.45       -7.43      7.43 o 
  -5  -6  10        0.63       -8.46     16.27 o 
  -4  -6  10       14.63       11.13     12.72 o 
  -3  -6  10        0.03       -1.22      7.67 o 
  -2  -6  10       13.53       14.90      6.00 o 
  -1  -6  10        0.64       -1.51      5.26 o 
   0  -6  10        1.54        2.01      5.18 o 
   1  -6  10       37.59       30.24      8.22 o 
   2  -6  10        7.66        9.01      5.75 o 
   3  -6  10      289.75      307.90     11.49 o 
   4  -6  10      257.52      233.91     10.06 o 
   5  -6  10       40.55       57.91      5.49 o 
   6  -6  10        5.86        1.14      6.35 o 
   7  -6  10       23.32       20.31      7.49 o 
   8  -6  10        0.28        9.51     14.45 o 
  -6  -5  10        0.16        5.50     18.02 o 
  -5  -5  10       31.54       24.01     15.94 o 
  -4  -5  10        5.03       13.67      8.76 o 
  -3  -5  10       11.09       23.99      6.51 o 
  -2  -5  10       15.27        8.40      5.34 o 
  -1  -5  10        1.18       -3.45      4.47 o 
   0  -5  10       18.00       30.39      4.78 o 
   1  -5  10       19.76       11.50      4.87 o 
   2  -5  10      896.85      854.76     14.12 o 
   3  -5  10      387.14      353.62     10.46 o 
   4  -5  10      300.48      261.48      9.29 o 
   5  -5  10      250.50      247.46      9.31 o 
   6  -5  10       12.63        2.59      5.92 o 
   7  -5  10        7.68        9.49      6.46 o 
   8  -5  10        0.84       -7.01      7.01 o 
  -6  -4  10        0.13       -0.28     12.37 o 
  -5  -4  10        0.07       -4.74     10.98 o 
  -4  -4  10        0.83        4.06      7.75 o 
  -3  -4  10       25.06       46.58      8.14 o 
  -2  -4  10        3.31       -0.98      6.29 o 
  -1  -4  10        4.76       -4.51      4.68 o 
   0  -4  10       71.00       63.56      5.15 o 
   1  -4  10      309.59      310.02      8.74 o 
   2  -4  10      863.45      816.94     13.85 o 
   3  -4  10     3377.30     3287.80     48.03 o 
   4  -4  10       65.94       83.00      6.31 o 
   5  -4  10      218.18      221.41      7.68 o 
   6  -4  10       21.43       24.10      6.07 o 
   7  -4  10       27.49       22.70      7.12 o 
   8  -4  10        1.37       -4.28      7.52 o 
  -7  -3  10        1.01      -12.90     12.90 o 
  -6  -3  10        3.75        2.77     11.26 o 
  -5  -3  10        9.23        9.93     10.29 o 
  -4  -3  10        0.46       -4.52      7.06 o 
  -3  -3  10        0.55       -4.92      6.52 o 
  -2  -3  10        2.97        0.07      5.02 o 
  -1  -3  10       47.53       49.80      7.22 o 
   0  -3  10      396.18      388.24     10.62 o 
   1  -3  10     1337.23     1348.33     20.10 o 
   2  -3  10        6.05        8.92      4.86 o 
   3  -3  10      475.31      445.50     10.34 o 
   4  -3  10       53.89       59.77      5.75 o 
   5  -3  10        2.22        4.42      5.09 o 
   6  -3  10       40.54       38.70      6.26 o 
   7  -3  10        2.66        3.42      7.26 o 
   8  -3  10        1.92        3.30      8.22 o 
  -7  -2  10        0.02        1.94     15.88 o 
  -6  -2  10        0.88       10.95     22.67 o 
  -5  -2  10        3.00        6.84     12.80 o 
  -4  -2  10        0.56        1.04      5.91 o 
  -3  -2  10      132.26      124.26      7.52 o 
  -2  -2  10      252.13      229.72      8.03 o 
  -1  -2  10       47.57       36.27      5.01 o 
   0  -2  10      392.39      361.37      9.33 o 
   1  -2  10      671.26      633.01     10.40 o 
   2  -2  10        0.79        4.63      3.91 o 
   3  -2  10      564.91      516.72     11.51 o 
   4  -2  10      193.52      201.59      7.86 o 
   5  -2  10        0.90        3.21      5.61 o 
   6  -2  10       50.07       50.48      6.95 o 
   7  -2  10        3.02       -1.15      7.36 o 
  -8  -1  10        0.62       -5.11     21.49 o 
  -7  -1  10        0.92        5.06     16.43 o 
  -6  -1  10        0.16       -0.18     10.27 o 
  -5  -1  10       12.83       16.93     12.93 o 
  -4  -1  10       55.54       68.75      6.36 o 
  -3  -1  10       43.54       50.53      5.81 o 
  -2  -1  10       42.04       49.65      5.21 o 
  -1  -1  10      122.97      115.02      5.62 o 
   0  -1  10       45.79       50.84      3.63 o 
   1  -1  10      619.13      600.28     11.32 o 
   2  -1  10      825.08      787.30     14.90 o 
   3  -1  10       65.85       76.81      5.87 o 
   4  -1  10      721.26      657.18     14.08 o 
   5  -1  10      109.40      102.96      7.38 o 
   6  -1  10       12.56       10.75      6.90 o 
   7  -1  10        1.69       -5.94      9.50 o 
  -8   0  10        0.29       20.28     18.57 o 
  -7   0  10        2.16       18.46     16.27 o 
  -6   0  10        8.44       15.10      9.24 o 
  -5   0  10        9.71       10.63      6.44 o 
  -4   0  10       12.16        6.54      5.97 o 
  -3   0  10       53.52       37.60      5.15 o 
  -2   0  10       68.13       86.78      5.67 o 
  -1   0  10      361.59      362.87      8.15 o 
   0   0  10       10.22       13.74      4.03 o 
   1   0  10      374.57      386.58      8.57 o 
   2   0  10     1053.67     1031.54     16.80 o 
   3   0  10      210.26      198.50      8.82 o 
   4   0  10       20.43       10.72      5.87 o 
   5   0  10       46.83       55.11      7.85 o 
   6   0  10        3.45       -5.02      9.06 o 
   7   0  10        0.97       -5.68     12.63 o 
  -8   1  10        0.00       22.69     17.64 o 
  -7   1  10        0.22        0.80      8.92 o 
  -6   1  10        4.04        7.18      9.80 o 
  -5   1  10        0.86        5.33      6.44 o 
  -4   1  10       49.15       36.86      6.52 o 
  -3   1  10       36.51       24.63      5.40 o 
  -2   1  10       94.49       84.74      5.36 o 
  -1   1  10      457.48      476.38      9.19 o 
   0   1  10      531.41      536.59     10.29 o 
   1   1  10      184.65      177.71      6.71 o 
   2   1  10      530.04      513.97     11.26 o 
   3   1  10      225.37      228.65      9.66 o 
   4   1  10        1.89        3.89      6.67 o 
   5   1  10       27.72       26.01      8.86 o 
   6   1  10       23.75       28.24     12.92 o 
  -8   2  10        5.28       21.52      9.88 o 
  -7   2  10        0.52        1.27      8.81 o 
  -6   2  10        3.63       26.57      8.53 o 
  -5   2  10       35.28       44.51      7.07 o 
  -4   2  10        4.46        3.43      6.09 o 
  -3   2  10       17.80       13.40      6.10 o 
  -2   2  10       35.71       39.63      4.55 o 
  -1   2  10       10.57        7.31      3.94 o 
   0   2  10     1237.56     1203.66     20.76 o 
   1   2  10      253.77      253.02      8.64 o 
   2   2  10       36.92       45.66      8.11 o 
   3   2  10      282.45      295.51     13.21 o 
   4   2  10       29.30       32.46      9.72 o 
   5   2  10        2.70       14.27     10.40 o 
  -8   3  10        0.30        2.52      9.58 o 
  -7   3  10        1.42       -0.61      8.62 o 
  -6   3  10        0.39       -7.89      7.89 o 
  -5   3  10        0.90        2.59      6.65 o 
  -4   3  10       10.17       14.94      6.45 o 
  -3   3  10      210.61      230.23      7.40 o 
  -2   3  10     1524.53     1504.13     24.91 o 
  -1   3  10        1.18       -3.24      4.90 o 
   0   3  10       77.99       81.88      7.39 o 
   1   3  10      486.64      476.98     15.66 o 
   2   3  10        1.80        2.18      7.98 o 
   3   3  10      100.13      104.94     13.72 o 
   4   3  10       22.84       28.85     10.45 o 
   5   3  10        3.84        8.79     11.46 o 
  -8   4  10        0.03       -3.44      9.23 o 
  -7   4  10        2.63        4.73      8.65 o 
  -6   4  10        3.64        2.13      7.05 o 
  -5   4  10       14.26       12.44      8.20 o 
  -4   4  10       99.40       85.36      9.25 o 
  -3   4  10       25.57       19.70      6.31 o 
  -2   4  10       75.01       91.59      6.80 o 
  -1   4  10      458.09      446.22     11.92 o 
   0   4  10       31.01       34.91      7.14 o 
   1   4  10      538.46      512.16     15.22 o 
   2   4  10       62.87       77.79     10.28 o 
   3   4  10        6.16       -4.44      9.72 o 
   4   4  10       27.73       16.02     14.22 o 
  -8   5  10        0.01        9.26      9.48 o 
  -7   5  10        3.67        5.97      7.66 o 
  -6   5  10        0.05       -1.86      6.96 o 
  -5   5  10        0.25       -7.87      7.87 o 
  -4   5  10       40.52       40.19      7.58 o 
  -3   5  10        2.65       -5.94      6.49 o 
  -2   5  10      147.90      145.85      9.30 o 
  -1   5  10      271.52      279.06     11.65 o 
   0   5  10       55.00       45.81      8.44 o 
   1   5  10       35.77       26.68     12.12 o 
   2   5  10      171.17      190.62     16.70 o 
   3   5  10        9.89        0.40     13.65 o 
  -7   6  10        2.74       -2.19      7.41 o 
  -6   6  10        5.87        6.88      9.48 o 
  -5   6  10        0.35       -7.96      7.96 o 
  -4   6  10       29.52       24.48      7.66 o 
  -3   6  10      158.95      164.37     10.23 o 
  -2   6  10        0.29       -3.13      7.47 o 
  -1   6  10      236.26      229.07     11.90 o 
   0   6  10      235.06      235.08     12.53 o 
   1   6  10        4.31        3.01     10.73 o 
  -6   7  10        0.17       -2.64      7.31 o 
  -5   7  10       10.39       -7.87     12.16 o 
  -4   7  10        0.64       -8.49      8.49 o 
  -3   7  10      112.36      135.43     10.56 o 
  -2   7  10      104.34      107.02     10.45 o 
  -1   7  10        2.18        8.34      9.03 o 
   0   7  10      104.41      114.42     17.31 o 
  -4   8  10       20.01       19.40      9.74 o 
  -3   8  10        3.55       20.44     10.66 o 
   3 -11  11       10.19       14.00     20.22 o 
   0 -10  11        0.00        9.39      9.42 o 
   1 -10  11       17.08       13.25      9.00 o 
   2 -10  11       17.79       26.42      7.62 o 
   3 -10  11        8.66       -5.49      8.19 o 
   4 -10  11       20.26       24.27      7.56 o 
   5 -10  11        2.10       -0.18      7.08 o 
   6 -10  11        0.63       -6.91      6.91 o 
  -2  -9  11        0.48       -1.65     11.61 o 
  -1  -9  11        6.98        7.75     10.28 o 
   0  -9  11       56.84       55.83     10.27 o 
   1  -9  11       10.24       12.14      7.14 o 
   2  -9  11       77.12       73.79      8.41 o 
   3  -9  11        0.43       -6.51      6.51 o 
   4  -9  11       24.96       14.13      7.10 o 
   5  -9  11        0.28       -6.79      6.79 o 
   6  -9  11        0.28       -6.87      6.87 o 
   7  -9  11        1.19       -7.35      7.35 o 
  -3  -8  11        4.82       -9.36     11.69 o 
  -2  -8  11       37.76       27.25     11.40 o 
  -1  -8  11        7.20       20.10      8.48 o 
   0  -8  11        1.18        3.90      6.61 o 
   1  -8  11       23.30       21.55      6.78 o 
   2  -8  11       19.75       25.06      7.36 o 
   3  -8  11       44.83       36.66      7.47 o 
   4  -8  11       18.51       13.96      6.78 o 
   5  -8  11        1.00       -9.19      9.19 o 
   6  -8  11        1.83       -6.65      6.65 o 
   7  -8  11        0.56       -6.29      7.08 o 
  -4  -7  11        4.01      -16.43     16.43 o 
  -3  -7  11        0.35        6.02     11.12 o 
  -2  -7  11       19.28       16.89     10.36 o 
  -1  -7  11        9.36        1.57      6.50 o 
   0  -7  11       46.74       58.04      9.59 o 
   1  -7  11       13.17       10.10      6.09 o 
   2  -7  11       51.27       52.44     16.43 o 
   3  -7  11       11.19       16.98      6.53 o 
   4  -7  11        1.66       -6.09      6.09 o 
   5  -7  11       12.94       12.33      6.57 o 
   6  -7  11        1.47       -5.42      6.82 o 
   7  -7  11       40.37       34.99      8.02 o 
   8  -7  11       26.08       18.03      8.64 o 
  -5  -6  11        0.32      -16.81     16.81 o 
  -4  -6  11        8.15      -12.75     15.72 o 
  -3  -6  11        8.22        4.98     10.18 o 
  -2  -6  11       45.15       54.36      8.04 o 
  -1  -6  11       26.57       19.32      6.17 o 
   0  -6  11        0.16       -5.58      5.58 o 
   1  -6  11      267.09      248.27     14.75 o 
   2  -6  11       51.30       49.52      7.07 o 
   3  -6  11       42.66       30.12      6.49 o 
   4  -6  11       62.70       50.82      5.99 o 
   5  -6  11       13.59       18.69      5.64 o 
   6  -6  11        9.03       21.38      5.94 o 
   7  -6  11        2.74       -4.40      7.54 o 
   8  -6  11       24.41       18.68      8.88 o 
  -6  -5  11        0.04      -10.00     17.64 o 
  -5  -5  11       18.16       16.65     16.59 o 
  -4  -5  11        1.04      -12.58     14.45 o 
  -3  -5  11       31.47       29.75      8.55 o 
  -2  -5  11        5.62       -1.21      5.86 o 
  -1  -5  11       74.16       74.80      5.89 o 
   0  -5  11        8.88        5.13      5.35 o 
   1  -5  11       11.12        7.30      4.74 o 
   2  -5  11      110.28      127.77      9.30 o 
   3  -5  11        6.57       -3.27      5.24 o 
   4  -5  11        0.03       -3.70      5.32 o 
   5  -5  11      113.59       97.43      7.38 o 
   6  -5  11      119.62      131.83      8.25 o 
   7  -5  11       12.72        5.81      6.92 o 
   8  -5  11        4.56        2.92      7.55 o 
  -6  -4  11        3.00       -3.18     12.86 o 
  -5  -4  11        0.18        1.27     11.10 o 
  -4  -4  11        0.89       -1.90      8.21 o 
  -3  -4  11       72.79       66.47      8.58 o 
  -2  -4  11        1.79       -3.25      6.74 o 
  -1  -4  11       41.25       57.29      9.81 o 
   0  -4  11       87.04       86.57      6.81 o 
   1  -4  11      455.63      438.57     12.08 o 
   2  -4  11        8.86       13.02      4.98 o 
   3  -4  11        7.92       -2.51      5.33 o 
   4  -4  11      146.78      169.52      8.28 o 
   5  -4  11       19.31       17.50      6.31 o 
   6  -4  11       41.51       45.90     10.38 o 
   7  -4  11      101.24      113.94      9.17 o 
   8  -4  11        5.90       -0.79      8.10 o 
  -7  -3  11        2.11      -10.69     14.84 o 
  -6  -3  11        1.51       -1.46     11.47 o 
  -5  -3  11        2.06       -3.57     10.24 o 
  -4  -3  11        6.71       -1.54      7.46 o 
  -3  -3  11       70.53       56.42      8.19 o 
  -2  -3  11        8.74        1.05      5.83 o 
  -1  -3  11       30.11       42.51      6.36 o 
   0  -3  11       22.69       26.34      5.86 o 
   1  -3  11      123.19      117.33      7.21 o 
   2  -3  11      125.27      124.40      9.16 o 
   3  -3  11      176.57      171.16      7.51 o 
   4  -3  11        8.82       16.48      5.13 o 
   5  -3  11       60.87       71.49      6.53 o 
   6  -3  11        2.23        1.29      6.14 o 
   7  -3  11       27.74       38.23      8.99 o 
  -7  -2  11        0.87       -0.11     17.14 o 
  -6  -2  11        0.21        4.51     11.11 o 
  -5  -2  11       12.94       20.50     10.62 o 
  -4  -2  11       10.05       14.90     14.09 o 
  -3  -2  11       38.51       48.41      6.11 o 
  -2  -2  11       86.07       80.99      6.34 o 
  -1  -2  11       26.13       35.36      5.81 o 
   0  -2  11      113.36      113.20      6.20 o 
   1  -2  11       61.29       67.87      4.72 o 
   2  -2  11        4.02        3.65      4.86 o 
   3  -2  11      120.16      112.72      6.38 o 
   4  -2  11      374.28      342.80     10.32 o 
   5  -2  11      163.55      166.00      8.26 o 
   6  -2  11        2.26       -6.36      6.36 o 
   7  -2  11       35.00       34.85      9.34 o 
  -7  -1  11        1.29      -12.97     16.76 o 
  -6  -1  11        1.37       -1.44     10.82 o 
  -5  -1  11        0.04       10.46     12.56 o 
  -4  -1  11      296.61      276.54     12.48 o 
  -3  -1  11       46.07       67.17      6.36 o 
  -2  -1  11      118.41      123.84      6.85 o 
  -1  -1  11       46.92       39.13      5.44 o 
   0  -1  11       22.77       35.88      4.93 o 
   1  -1  11      128.26      135.59      6.56 o 
   2  -1  11      218.74      233.93      8.08 o 
   3  -1  11        3.09        5.96      5.71 o 
   4  -1  11       12.62       15.31      5.91 o 
   5  -1  11      174.34      173.32      8.84 o 
   6  -1  11       69.03       69.19     10.72 o 
   7  -1  11        2.72       15.55     10.48 o 
  -8   0  11        0.00       -2.64     18.96 o 
  -7   0  11        2.11       34.51     18.08 o 
  -6   0  11       18.83       11.17      8.79 o 
  -5   0  11        0.14       -5.88      7.87 o 
  -4   0  11       20.74       17.16      6.69 o 
  -3   0  11        4.61       -3.08      6.04 o 
  -2   0  11       19.40       32.48      5.58 o 
  -1   0  11      366.00      399.57      9.56 o 
   0   0  11       59.26       71.40      5.74 o 
   1   0  11      134.10      142.48      7.41 o 
   2   0  11      160.37      160.93      7.52 o 
   3   0  11      246.47      262.95      9.42 o 
   4   0  11       41.30       51.89      7.55 o 
   5   0  11       47.12       42.33      9.65 o 
   6   0  11       78.19       98.90     11.59 o 
  -8   1  11        4.32        5.82     18.57 o 
  -7   1  11        0.11       -8.36     11.93 o 
  -6   1  11        0.34        7.84      8.87 o 
  -5   1  11        1.09        3.78     11.35 o 
  -4   1  11      214.08      258.87     24.05 o 
  -3   1  11      105.29      117.20     20.23 o 
  -2   1  11      276.68      287.44      9.18 o 
  -1   1  11       77.01       86.85      5.51 o 
   0   1  11      327.06      321.33      9.02 o 
   1   1  11       25.01       35.83      5.59 o 
   2   1  11       25.46        9.67      6.23 o 
   3   1  11      228.56      231.57     15.18 o 
   4   1  11       98.75       91.72     10.35 o 
   5   1  11        0.31      -14.07     14.07 o 
   6   1  11       31.11       40.24     14.41 o 
  -8   2  11        0.02       13.11     13.07 o 
  -7   2  11        0.25        1.22      9.25 o 
  -6   2  11       10.22       18.98      8.84 o 
  -5   2  11       46.75       27.90      8.65 o 
  -4   2  11        1.71       -2.81      7.43 o 
  -3   2  11      238.53      242.85     11.51 o 
  -2   2  11      336.70      333.60     11.45 o 
  -1   2  11       59.62       67.63      8.50 o 
   0   2  11      252.84      240.36      9.87 o 
   1   2  11      189.97      207.33      9.60 o 
   2   2  11       75.14       93.31     17.64 o 
   3   2  11       42.00       49.47      9.58 o 
   4   2  11      338.48      369.86     16.98 o 
   5   2  11       42.74       49.98     14.33 o 
  -8   3  11        3.45        6.55     10.33 o 
  -7   3  11        1.27       -6.22     15.18 o 
  -6   3  11        1.53        4.41      8.87 o 
  -5   3  11       42.70       43.17      9.12 o 
  -4   3  11       15.45        6.53      9.95 o 
  -3   3  11        6.07        3.50      6.47 o 
  -2   3  11        2.62       -4.95      5.69 o 
  -1   3  11       30.71       27.30      8.01 o 
   0   3  11        1.79       -6.44      6.44 o 
   1   3  11      179.85      182.76     11.21 o 
   2   3  11      250.43      264.91     13.56 o 
   3   3  11       69.50       79.47     11.93 o 
   4   3  11       17.97       15.57     10.94 o 
  -8   4  11        0.02       -2.97     10.05 o 
  -7   4  11        7.88       12.27      9.56 o 
  -6   4  11        7.68       -0.88      8.79 o 
  -5   4  11        0.45        8.16     13.33 o 
  -4   4  11        0.47       -0.65     11.40 o 
  -3   4  11      171.49      189.26     11.76 o 
  -2   4  11       95.04       98.25      9.88 o 
  -1   4  11       60.59       66.26      7.11 o 
   0   4  11       30.71       35.44      7.80 o 
   1   4  11       13.55        4.60     11.07 o 
   2   4  11      161.21      164.88     21.38 o 
   3   4  11       90.31      100.11     15.59 o 
  -7   5  11        0.20       -8.98      9.26 o 
  -6   5  11        0.69        2.05      9.11 o 
  -5   5  11       17.64        6.05     11.21 o 
  -4   5  11       43.71       49.95     10.84 o 
  -3   5  11       34.25       32.53     12.36 o 
  -2   5  11        2.88       13.52      7.54 o 
  -1   5  11      176.44      180.04     10.83 o 
   0   5  11      114.95      117.63     10.35 o 
   1   5  11       43.97       50.42     13.38 o 
   2   5  11       38.17       34.00     14.54 o 
  -7   6  11        0.89        7.69      9.83 o 
  -6   6  11        3.28        6.49      9.38 o 
  -5   6  11        0.81       -5.14     11.63 o 
  -4   6  11       16.15        4.82      9.61 o 
  -3   6  11       23.25       16.58     12.00 o 
  -2   6  11        7.50       16.10      9.94 o 
  -1   6  11        3.27        5.80      8.69 o 
   0   6  11       78.00       75.59     13.31 o 
   1   6  11       58.36       66.43     12.77 o 
  -5   7  11        4.82        3.46     12.86 o 
  -4   7  11        3.36      -12.06     12.06 o 
  -3   7  11       11.65        9.13     10.37 o 
  -2   7  11        9.70      -10.20     10.20 o 
   1 -10  12        0.83       -4.00      9.12 o 
   2 -10  12        0.20        1.24      7.71 o 
   3 -10  12       24.91       17.45     16.85 o 
   4 -10  12       47.65       47.89     10.12 o 
   5 -10  12        8.39        2.23     11.60 o 
  -1  -9  12        5.90       -2.60     17.86 o 
   0  -9  12       27.64       30.13     10.98 o 
   1  -9  12        1.12       -3.00      7.27 o 
   2  -9  12       22.31       19.32      7.56 o 
   3  -9  12       22.17       21.43      7.84 o 
   4  -9  12       45.76       55.13     14.36 o 
   5  -9  12        5.28        0.22      9.77 o 
   6  -9  12       59.20       52.00      8.60 o 
  -2  -8  12       13.69       14.88     17.72 o 
  -1  -8  12       22.83        4.45     10.63 o 
   0  -8  12       18.40       18.82      8.15 o 
   1  -8  12        1.78       -6.72      6.88 o 
   2  -8  12        8.07        4.14      7.32 o 
   3  -8  12        9.36       22.95      7.45 o 
   4  -8  12       83.62       83.11      8.63 o 
   5  -8  12        2.66       -2.56      7.17 o 
   6  -8  12        0.13        3.72      7.51 o 
   7  -8  12       31.43       39.33     12.18 o 
  -4  -7  12        0.61       -2.91     17.64 o 
  -3  -7  12       28.40       57.05     12.95 o 
  -2  -7  12        0.23        3.14     14.48 o 
  -1  -7  12        5.74       -6.19      7.49 o 
   0  -7  12       54.40       48.25      7.38 o 
   1  -7  12       19.79       18.04      7.31 o 
   2  -7  12       33.66       29.92      7.43 o 
   3  -7  12        2.98        6.89      6.84 o 
   4  -7  12       62.21       52.75      7.93 o 
   5  -7  12      112.62      107.60      9.10 o 
   6  -7  12        1.73        1.88      7.34 o 
   7  -7  12        0.16       -7.78      7.78 o 
  -4  -6  12        0.06      -15.11     15.99 o 
  -3  -6  12        8.69        0.81     10.85 o 
  -2  -6  12        4.02       -4.12      7.58 o 
  -1  -6  12        0.09       -2.18      7.09 o 
   0  -6  12       40.39       44.51      7.81 o 
   1  -6  12      279.52      278.55     15.37 o 
   2  -6  12       22.14       25.79      7.07 o 
   3  -6  12      132.01      162.75      8.19 o 
   4  -6  12        1.57        5.57      5.78 o 
   5  -6  12       73.77       59.49      6.89 o 
   6  -6  12       10.30       10.46      6.40 o 
   7  -6  12        9.75        6.16      6.93 o 
  -5  -5  12        1.55        1.10     17.53 o 
  -4  -5  12        0.72        3.08     15.83 o 
  -3  -5  12       22.61       28.09     10.73 o 
  -2  -5  12       24.40       29.20      8.00 o 
  -1  -5  12       51.03       47.96      7.88 o 
   0  -5  12       66.96       57.15      7.85 o 
   1  -5  12      277.16      274.44     10.52 o 
   2  -5  12       60.26       64.53      6.82 o 
   3  -5  12      207.96      197.29      8.75 o 
   4  -5  12       15.35       25.35      7.94 o 
   5  -5  12       36.06       32.59      6.87 o 
   6  -5  12       49.02       57.38      7.77 o 
   7  -5  12        0.20       -7.16      7.16 o 
  -6  -4  12        0.18        0.11     18.13 o 
  -5  -4  12        4.59        5.44     11.80 o 
  -4  -4  12       12.96       27.38     11.01 o 
  -3  -4  12       20.96       23.71      8.33 o 
  -2  -4  12        2.64       10.16      7.38 o 
  -1  -4  12      187.70      211.36      9.32 o 
   0  -4  12      189.13      189.68      8.77 o 
   1  -4  12     1133.38     1100.86     21.99 o 
   2  -4  12      150.89      170.03      8.40 o 
   3  -4  12      346.00      308.74     11.98 o 
   4  -4  12      126.69      131.99      8.30 o 
   5  -4  12       50.26       40.29      8.91 o 
   6  -4  12       54.55       43.29      7.75 o 
   7  -4  12        5.14       -1.91      7.73 o 
  -6  -3  12        1.27       -4.02     12.75 o 
  -5  -3  12        5.92       -4.66     11.07 o 
  -4  -3  12       27.32       21.55     10.48 o 
  -3  -3  12       15.47       26.99      7.86 o 
  -2  -3  12       23.23       15.87      6.48 o 
  -1  -3  12      277.36      229.41      9.70 o 
   0  -3  12       25.13       19.78      6.15 o 
   1  -3  12       75.81       78.60      7.64 o 
   2  -3  12      154.88      159.61      8.67 o 
   3  -3  12       41.50       41.92      5.90 o 
   4  -3  12      165.80      169.08      9.20 o 
   5  -3  12       14.74       24.54      7.15 o 
   6  -3  12       21.89       19.13      7.87 o 
   7  -3  12       14.07       22.33      8.85 o 
  -7  -2  12        0.00       -2.86     18.96 o 
  -6  -2  12        1.30        6.57     11.81 o 
  -5  -2  12        6.16       -4.65     15.85 o 
  -4  -2  12        1.33       -8.71      9.59 o 
  -3  -2  12       11.78        4.53      9.51 o 
  -2  -2  12        6.40        1.81      6.30 o 
  -1  -2  12       65.13       66.17      7.06 o 
   0  -2  12        9.04       10.47      6.06 o 
   1  -2  12      205.25      200.55      7.60 o 
   2  -2  12      226.14      252.41      9.27 o 
   3  -2  12        5.42       12.35      7.59 o 
   4  -2  12      250.65      236.01      9.19 o 
   5  -2  12       74.75       68.74      7.44 o 
   6  -2  12        0.99       -7.01      7.01 o 
   7  -2  12       12.54       10.41     10.06 o 
  -7  -1  12        2.27       -2.20     17.86 o 
  -6  -1  12       14.76       20.09     17.09 o 
  -5  -1  12       26.12       21.38     10.78 o 
  -4  -1  12        6.05        2.79      9.60 o 
  -3  -1  12        0.07       -7.08      7.08 o 
  -2  -1  12       31.85       10.77      5.58 o 
  -1  -1  12       87.99       88.88      6.66 o 
   0  -1  12      166.12      163.58      7.28 o 
   1  -1  12        3.58       -5.01      6.71 o 
   2  -1  12     1089.78     1009.52     21.56 o 
   3  -1  12      252.07      239.65     10.55 o 
   4  -1  12        2.50        7.82      7.02 o 
   5  -1  12       67.68       83.19      8.92 o 
   6  -1  12       27.22       15.26     10.17 o 
  -7   0  12        1.64        9.40     17.75 o 
  -6   0  12       13.81        6.04     15.50 o 
  -5   0  12        0.14       -8.16      8.16 o 
  -4   0  12        4.26       -7.58      7.58 o 
  -3   0  12        0.24       -3.59      7.33 o 
  -2   0  12        1.67        1.29      6.01 o 
  -1   0  12      115.05      135.67      7.05 o 
   0   0  12      432.25      443.76     11.49 o 
   1   0  12      234.59      250.31      8.90 o 
   2   0  12        2.23        3.30      6.04 o 
   3   0  12      292.44      328.52     12.21 o 
   4   0  12       21.17       16.80     10.60 o 
   5   0  12        7.88       -4.23      9.40 o 
   6   0  12       36.38       53.06     11.61 o 
  -7   1  12        0.58      -17.53     17.53 o 
  -6   1  12       12.21       25.87     12.31 o 
  -5   1  12        3.74        5.75      8.49 o 
  -4   1  12       46.20       31.80      8.59 o 
  -3   1  12       32.29       30.00      8.12 o 
  -2   1  12       67.00       66.90      8.67 o 
  -1   1  12       72.58       65.23      7.14 o 
   0   1  12      133.86      155.74      8.57 o 
   1   1  12      297.06      304.23     12.75 o 
   2   1  12        0.60       -5.56      8.96 o 
   3   1  12      235.27      273.58     13.31 o 
   4   1  12      146.88      171.73     12.46 o 
   5   1  12        1.17        8.07     10.58 o 
  -7   2  12        4.92       10.23     12.85 o 
  -6   2  12        0.16        3.91     11.64 o 
  -5   2  12        8.95       24.32      9.24 o 
  -4   2  12      142.06      164.32     12.91 o 
  -3   2  12       52.84       48.43     12.34 o 
  -2   2  12      229.50      259.98     18.11 o 
  -1   2  12       65.45       76.70      8.62 o 
   0   2  12       11.48       13.23      6.81 o 
   1   2  12      389.06      380.56     15.21 o 
   2   2  12      111.09      108.73     10.72 o 
   3   2  12        8.98        4.96      9.55 o 
   4   2  12        8.21       -8.53     10.33 o 
  -7   3  12        3.50       -2.51      9.93 o 
  -6   3  12       26.87       53.97     10.38 o 
  -5   3  12       24.55       29.37     11.95 o 
  -4   3  12      208.13      191.03     15.13 o 
  -3   3  12        0.80       10.48      8.72 o 
  -2   3  12        4.73        7.39      7.88 o 
  -1   3  12      134.99      129.43      9.20 o 
   0   3  12       10.95        9.46      8.35 o 
   1   3  12      148.27      148.54     11.57 o 
   2   3  12      157.77      139.99     11.95 o 
   3   3  12        7.77       10.20     10.80 o 
  -7   4  12        3.22        2.72      9.94 o 
  -6   4  12        8.98       -4.63      9.37 o 
  -5   4  12       10.52        8.37     11.65 o 
  -4   4  12       13.68       -0.15     11.46 o 
  -3   4  12       69.83       54.75      9.95 o 
  -2   4  12        7.67       25.83     11.23 o 
  -1   4  12      244.09      251.73     14.48 o 
   0   4  12       59.27       47.08     10.21 o 
   1   4  12       15.14        9.97     12.20 o 
   2   4  12      157.44      166.28     17.04 o 
  -7   5  12        0.83        6.15     18.68 o 
  -6   5  12        0.62        3.44     12.95 o 
  -5   5  12        6.69        8.75     12.29 o 
  -4   5  12       14.93       16.94     15.19 o 
  -3   5  12       33.33       33.83     12.37 o 
  -2   5  12        8.58       12.77      9.67 o 
  -1   5  12       36.06       55.37     13.09 o 
   0   5  12      205.68      190.54     14.02 o 
   1   5  12       23.91        1.25     21.29 o 
  -5   6  12        5.57       -8.34     12.86 o 
  -4   6  12        0.01      -10.12     10.12 o 
  -3   6  12       72.44      120.09     18.16 o 
  -2   6  12      100.12      109.39     15.09 o 
  -1   6  12        1.41      -12.65     12.65 o 
   2 -10  13       20.51       23.09     13.62 o 
   3 -10  13        4.47       -5.67      8.48 o 
   4 -10  13        5.14        1.79     11.48 o 
   0  -9  13       17.23        4.82     11.20 o 
   1  -9  13        4.16       12.08      8.88 o 
   2  -9  13       18.66       13.51      8.64 o 
   3  -9  13       13.18       16.14     11.67 o 
   4  -9  13        1.69       -6.48      7.79 o 
   5  -9  13        2.27       -4.85      8.00 o 
  -2  -8  13        0.45       11.73     14.48 o 
  -1  -8  13        9.17       -0.53     10.90 o 
   0  -8  13        0.30        2.25      8.24 o 
   1  -8  13       46.41       40.60      8.93 o 
   2  -8  13       17.73       21.71      8.20 o 
   3  -8  13       17.51       18.88      8.22 o 
   4  -8  13        0.35       -7.62      7.62 o 
   5  -8  13       15.72       11.71      8.27 o 
   6  -8  13       12.09        9.45      8.31 o 
  -3  -7  13        9.63       37.53     17.75 o 
  -2  -7  13        9.75       10.21     11.46 o 
  -1  -7  13        1.46       -4.80      8.02 o 
   0  -7  13       10.89       17.37      8.05 o 
   1  -7  13       10.03       11.13      7.72 o 
   2  -7  13        2.76       -5.32      7.20 o 
   3  -7  13       15.39        6.03      7.36 o 
   4  -7  13       27.99       24.42      7.96 o 
   5  -7  13       52.73       64.25     14.90 o 
   6  -7  13       13.06       14.79      8.34 o 
  -4  -6  13        0.05        2.25     16.92 o 
  -3  -6  13        9.83       32.44     20.17 o 
  -2  -6  13        3.50       -2.32      8.11 o 
  -1  -6  13      114.90      111.18      9.93 o 
   0  -6  13       28.66       27.17      7.94 o 
   1  -6  13       34.48       40.10      7.97 o 
   2  -6  13      162.91      162.30     10.27 o 
   3  -6  13        1.42        8.47      6.38 o 
   4  -6  13        3.64       -1.96      6.23 o 
   5  -6  13        0.54       -6.46      6.46 o 
   6  -6  13       21.80       17.83      7.29 o 
   7  -6  13        2.92        0.12     10.80 o 
  -5  -5  13        0.71       19.78     18.57 o 
  -4  -5  13        7.84       22.09     16.65 o 
  -3  -5  13       30.27       22.25     11.29 o 
  -2  -5  13        9.81        8.77      8.11 o 
  -1  -5  13       39.08       13.21     11.14 o 
   0  -5  13       45.54       63.27      8.52 o 
   1  -5  13        0.90       -5.82      6.19 o 
   2  -5  13      109.12      110.74      8.03 o 
   3  -5  13      120.07      121.43      8.26 o 
   4  -5  13       38.95       48.61      7.56 o 
   5  -5  13        1.16        0.24      9.48 o 
   6  -5  13       11.58       -6.82      7.20 o 
   7  -5  13      161.50      183.73     14.22 o 
  -5  -4  13        1.69       16.21     17.86 o 
  -4  -4  13        8.30        4.19     11.17 o 
  -3  -4  13        4.13       10.14      8.48 o 
  -2  -4  13       31.50       31.33      8.26 o 
  -1  -4  13      213.06      227.94     10.09 o 
   0  -4  13       31.00       36.87      6.95 o 
   1  -4  13       23.94       12.98      8.11 o 
   2  -4  13       12.76        4.89      8.68 o 
   3  -4  13        1.12       -4.10      6.48 o 
   4  -4  13       49.96       58.67      9.91 o 
   5  -4  13      121.88      136.55     16.01 o 
   6  -4  13        7.82       12.81      7.98 o 
   7  -4  13        7.74       13.99     12.26 o 
  -6  -3  13        3.45       -4.47     12.78 o 
  -5  -3  13        1.28        5.05     11.82 o 
  -4  -3  13        7.97       -1.28     10.72 o 
  -3  -3  13        3.06       19.53      9.29 o 
  -2  -3  13       15.21       20.72      6.97 o 
  -1  -3  13       35.13       28.41      6.96 o 
   0  -3  13       32.60       25.96      6.65 o 
   1  -3  13      263.24      263.25     10.36 o 
   2  -3  13       10.56       12.47      7.56 o 
   3  -3  13        0.44       -5.07      7.33 o 
   4  -3  13        1.47        2.30      7.05 o 
   5  -3  13       48.66       27.50     10.60 o 
   6  -3  13       27.28       12.13      8.47 o 
  -6  -2  13        7.48        5.12     12.62 o 
  -5  -2  13        0.81      -10.31     11.15 o 
  -4  -2  13        3.41       15.79     10.65 o 
  -3  -2  13        0.18       -2.47      9.67 o 
  -2  -2  13       35.26       36.34      8.08 o 
  -1  -2  13       20.36       21.06      6.79 o 
   0  -2  13       19.56       17.87      6.73 o 
   1  -2  13        0.97       -5.11      5.11 o 
   2  -2  13      186.49      183.27      9.45 o 
   3  -2  13       58.52       72.65      7.46 o 
   4  -2  13        0.44       -6.18      6.18 o 
   5  -2  13       81.30       87.60      9.47 o 
   6  -2  13       42.85       54.19     10.75 o 
  -7  -1  13        1.29        0.44     19.12 o 
  -6  -1  13       27.98       31.71     18.90 o 
  -5  -1  13        0.00       -7.46     12.50 o 
  -4  -1  13       13.06        5.94     10.26 o 
  -3  -1  13       16.09        6.37      9.87 o 
  -2  -1  13       34.96       51.28      8.40 o 
  -1  -1  13       21.25       22.53      7.74 o 
   0  -1  13       60.86       64.32      6.39 o 
   1  -1  13       75.59       60.02      6.57 o 
   2  -1  13       94.62       91.86      7.13 o 
   3  -1  13      117.60      108.22      8.41 o 
   4  -1  13       72.95       82.65      9.73 o 
   5  -1  13        1.79       -4.54      9.65 o 
   6  -1  13       62.51       92.96     14.61 o 
  -7   0  13        0.00      -11.04     18.02 o 
  -6   0  13       21.36        4.95     17.25 o 
  -5   0  13        0.48       -8.80     10.86 o 
  -4   0  13        4.06       -0.11     10.25 o 
  -3   0  13       73.39       84.80     11.84 o 
  -2   0  13        0.25       -6.76      9.49 o 
  -1   0  13      125.45      143.18      9.85 o 
   0   0  13      150.36      158.14      8.72 o 
   1   0  13       41.90       48.55      7.94 o 
   2   0  13        0.32        3.85      7.96 o 
   3   0  13       35.31       35.22      9.25 o 
   4   0  13      156.17      178.11     16.38 o 
   5   0  13       18.67       30.87     11.12 o 
  -7   1  13        0.16        5.00     17.86 o 
  -6   1  13       21.12       19.34     17.47 o 
  -5   1  13        6.27       -1.81     16.16 o 
  -4   1  13       48.22       61.42      9.86 o 
  -3   1  13       41.08       53.13      9.22 o 
  -2   1  13       55.17       48.54      9.05 o 
  -1   1  13        2.85        7.63      7.85 o 
   0   1  13       89.19       74.06     10.72 o 
   1   1  13      116.81      131.96     15.00 o 
   2   1  13        3.79        5.20      8.93 o 
   3   1  13        3.78       10.28     10.00 o 
   4   1  13       57.86       61.11     13.71 o 
  -7   2  13        4.60       -6.04     18.13 o 
  -6   2  13        2.09       -6.32     16.87 o 
  -5   2  13       33.70       19.67     12.45 o 
  -4   2  13       88.26       49.64     12.68 o 
  -3   2  13       48.71       78.60     10.11 o 
  -2   2  13      120.38      128.99     15.25 o 
  -1   2  13       33.55       10.80      9.94 o 
   0   2  13        2.84       12.08     13.97 o 
   1   2  13      118.72      109.43     21.65 o 
   2   2  13      253.59      277.92     14.44 o 
   3   2  13       37.65       47.03     11.14 o 
   4   2  13        8.41        0.31     13.36 o 
  -7   3  13        3.51       -6.26     18.79 o 
  -6   3  13        2.51       -3.03     12.80 o 
  -5   3  13       13.62       13.35     19.07 o 
  -4   3  13        2.02        5.75     16.18 o 
  -3   3  13        1.71       17.49     11.85 o 
  -2   3  13       22.37       27.93      9.68 o 
  -1   3  13       93.03      114.03     10.83 o 
   0   3  13       63.06       87.20     12.87 o 
   1   3  13        5.55        9.12      9.97 o 
   2   3  13       14.16       16.97     11.37 o 
   3   3  13      155.54      172.73     14.42 o 
  -6   4  13        0.02       -9.94      9.94 o 
  -5   4  13       26.36       30.94     13.01 o 
  -4   4  13       34.89       30.83     12.87 o 
  -3   4  13        3.58       -8.36      9.34 o 
  -2   4  13        0.41      -19.16     21.35 o 
  -1   4  13       35.74       48.50     26.95 o 
   0   4  13       78.42       64.08     13.89 o 
   1   4  13       16.21       18.72     16.40 o 
  -5   5  13        9.01        8.99     13.07 o 
  -4   5  13        3.19       25.28     13.62 o 
  -3   5  13       73.06       72.16     11.84 o 
  -2   5  13       13.14        2.20     17.53 o 
  -1   5  13        0.76        5.25     13.03 o 
   0   5  13       59.60       67.71     15.28 o 
   0  -9  14        5.89       -5.99     15.39 o 
   1  -9  14        0.28       -3.21      9.31 o 
   2  -9  14        0.93       -8.77      8.77 o 
   3  -9  14       16.58       20.36     12.06 o 
   4  -9  14       35.64       20.94      8.92 o 
  -1  -8  14        2.44       -3.53     11.57 o 
   0  -8  14        1.47       -1.73      9.04 o 
   1  -8  14       10.09       -1.38      8.58 o 
   2  -8  14        6.77        3.04      8.40 o 
   3  -8  14       10.59        6.78      8.40 o 
   4  -8  14        3.48       -1.62      8.26 o 
   5  -8  14       42.58       36.60     12.69 o 
  -2  -7  14       10.85       21.01     12.48 o 
  -1  -7  14        2.44       -1.38      8.86 o 
   0  -7  14        1.74       -8.09      8.09 o 
   1  -7  14        0.18       -7.89      7.89 o 
   2  -7  14        0.28       -6.72      7.85 o 
   3  -7  14       65.03       77.35      9.52 o 
   4  -7  14       11.90       19.61      8.32 o 
   5  -7  14        5.07       -7.95     11.36 o 
   6  -7  14       40.99       42.39      9.81 o 
  -3  -6  14        0.66       23.19     17.42 o 
  -2  -6  14       43.54       49.76     12.21 o 
  -1  -6  14      111.99      113.58     17.31 o 
   0  -6  14        2.40       -7.87      7.87 o 
   1  -6  14       22.10        9.97      8.04 o 
   2  -6  14       20.47       14.61      9.12 o 
   3  -6  14       30.58       25.94      9.45 o 
   4  -6  14       35.33       42.15      7.74 o 
   5  -6  14        7.78        5.15      7.27 o 
   6  -6  14        1.40       -7.31      7.31 o 
  -4  -5  14       15.96       34.95     18.41 o 
  -3  -5  14       14.11      -11.37     15.33 o 
  -2  -5  14        1.89       12.10     11.06 o 
  -1  -5  14      125.44      117.37     12.88 o 
   0  -5  14        3.86       -3.30     10.73 o 
   1  -5  14        1.43       -0.24      6.81 o 
   2  -5  14       12.38       12.04      6.92 o 
   3  -5  14        6.83        5.01      6.90 o 
   4  -5  14       86.71       89.46      8.68 o 
   5  -5  14        0.57       -4.88      8.05 o 
   6  -5  14       50.10       39.99      9.14 o 
  -5  -4  14        0.84       21.49     18.90 o 
  -4  -4  14        8.27       30.99     17.20 o 
  -3  -4  14       89.49      115.01     18.74 o 
  -2  -4  14       12.00       11.99     10.57 o 
  -1  -4  14      195.98      161.42     16.28 o 
   0  -4  14       31.50       20.58     10.99 o 
   1  -4  14       38.99       37.06      8.47 o 
   2  -4  14       75.23       74.21      9.17 o 
   3  -4  14       10.78        6.55      7.22 o 
   4  -4  14      138.71      125.68      9.45 o 
   5  -4  14       36.32       38.43      8.45 o 
   6  -4  14        2.92       -7.27      8.41 o 
  -5  -3  14       15.87       -0.65     14.09 o 
  -4  -3  14        5.29        5.48     11.90 o 
  -3  -3  14       17.39       10.54     10.63 o 
  -2  -3  14       42.54       45.01      9.02 o 
  -1  -3  14        4.02       10.86      7.04 o 
   0  -3  14       25.80       24.64      7.10 o 
   1  -3  14        1.66        0.06      7.70 o 
   2  -3  14       72.05       74.22      9.47 o 
   3  -3  14       28.68       40.94     12.14 o 
   4  -3  14       49.52       34.64      8.32 o 
   5  -3  14       57.95       57.39      9.09 o 
   6  -3  14        9.29       10.10     10.19 o 
  -6  -2  14        2.29       -4.23     18.68 o 
  -5  -2  14        0.60       12.05     12.38 o 
  -4  -2  14        0.04      -10.45     10.45 o 
  -3  -2  14        8.39        5.88     19.07 o 
  -2  -2  14        1.99       19.23     10.53 o 
  -1  -2  14       32.80       40.58      8.69 o 
   0  -2  14        3.50        1.72     12.04 o 
   1  -2  14        2.58       -1.45      7.09 o 
   2  -2  14      130.88      127.33     10.57 o 
   3  -2  14      164.47      155.45     11.42 o 
   4  -2  14        6.91       -8.67      8.67 o 
   5  -2  14       78.47       70.88     11.09 o 
  -6  -1  14        1.28       -9.29     18.52 o 
  -5  -1  14        0.71      -15.81     22.89 o 
  -4  -1  14        0.15      -10.46     10.46 o 
  -3  -1  14        0.13        6.84     13.41 o 
  -2  -1  14        2.62      -10.17     10.17 o 
  -1  -1  14        0.24       -5.83      9.60 o 
   0  -1  14      314.38      311.32     11.34 o 
   1  -1  14      108.52      107.89      9.97 o 
   2  -1  14        4.81       -3.69      7.46 o 
   3  -1  14      203.72      208.82     15.00 o 
   4  -1  14       65.25       92.23     13.18 o 
   5  -1  14        2.80      -12.95     12.95 o 
  -6   0  14        5.46       10.11     17.31 o 
  -5   0  14        1.76       -8.13     16.16 o 
  -4   0  14        5.80       23.16     15.06 o 
  -3   0  14        4.17       12.07     10.97 o 
  -2   0  14       64.56       62.54     11.82 o 
  -1   0  14       54.35       36.19      8.67 o 
   0   0  14        0.93        7.90      7.98 o 
   1   0  14      157.09      202.79     13.99 o 
   2   0  14       37.84       49.95     12.68 o 
   3   0  14       49.91       23.40     13.85 o 
   4   0  14      163.22      200.32     28.57 o 
  -6   1  14       18.54       45.11     19.78 o 
  -5   1  14        8.56       15.22     18.13 o 
  -4   1  14        0.05      -16.59     16.59 o 
  -3   1  14       26.79       35.98     11.52 o 
  -2   1  14        1.24       -8.70     10.48 o 
  -1   1  14       45.22       51.40      9.23 o 
   0   1  14        2.36       -9.46      9.46 o 
   1   1  14      151.43      157.36     11.73 o 
   2   1  14      286.08      322.85     15.09 o 
   3   1  14        9.19        0.77     11.62 o 
   4   1  14       36.02       21.62     13.68 o 
  -6   2  14       50.24       58.14     20.39 o 
  -5   2  14       12.47       -3.02     17.09 o 
  -4   2  14        4.15       10.44     17.64 o 
  -3   2  14        2.43      -11.65     16.87 o 
  -2   2  14        0.39       -1.53     10.68 o 
  -1   2  14       90.23       81.41     10.64 o 
   0   2  14       46.07       65.57     16.93 o 
   1   2  14        5.79       -5.00      9.88 o 
   2   2  14       58.94       72.88     11.40 o 
   3   2  14       70.14       60.99     38.16 o 
  -6   3  14       34.19       37.81     20.28 o 
  -5   3  14        4.78       45.28     20.06 o 
  -4   3  14        5.48       35.94     19.23 o 
  -3   3  14        1.92        3.02     18.08 o 
  -2   3  14        6.56       -0.82     11.98 o 
  -1   3  14       37.26       36.76     17.20 o 
   0   3  14       86.90       97.65     24.04 o 
   1   3  14        1.92        8.86     13.03 o 
   2   3  14      133.79      167.43     26.29 o 
  -5   4  14        1.04       -6.15     19.07 o 
  -4   4  14        0.10       10.11     19.18 o 
  -3   4  14       16.53       11.43     13.23 o 
  -2   4  14        5.32      -13.32     23.68 o 
  -1   4  14        8.01       22.81     13.48 o 
   0   4  14      100.66       88.92     15.80 o 
  -3   5  14        3.56      -15.94     18.19 o 
   0  -8  15        8.95        3.22      9.79 o 
   1  -8  15        1.37       -3.40      9.17 o 
   2  -8  15        3.13       -2.54      8.95 o 
   3  -8  15       21.82        6.09     13.30 o 
   4  -8  15       32.85       31.96     11.61 o 
  -2  -7  15        0.10      -12.49     12.49 o 
  -1  -7  15        0.05       -5.32     12.62 o 
   0  -7  15        0.08       -5.14      9.10 o 
   1  -7  15        6.95        2.47      8.86 o 
   2  -7  15       50.09       44.08      9.63 o 
   3  -7  15       49.24       69.29     11.06 o 
   4  -7  15        0.90       -5.75      8.68 o 
   5  -7  15        5.30       -6.13      9.02 o 
  -3  -6  15       17.79      -17.42     17.42 o 
  -2  -6  15       16.70       28.28     16.87 o 
  -1  -6  15       10.88       -8.19      8.95 o 
   0  -6  15       50.73       39.59      9.62 o 
   1  -6  15        4.66       -8.48      8.48 o 
   2  -6  15       17.11        9.51      7.58 o 
   3  -6  15        6.56       -1.03      7.35 o 
   4  -6  15        3.75        4.30     10.63 o 
   5  -6  15       30.16       29.79      8.37 o 
  -4  -5  15        2.40      -10.83     18.41 o 
  -3  -5  15       53.30       25.61     17.64 o 
  -2  -5  15        9.31       12.53     14.95 o 
  -1  -5  15        0.17      -10.92     14.15 o 
   0  -5  15       43.17       38.27      8.41 o 
   1  -5  15       91.03       98.80     12.36 o 
   2  -5  15        2.41        0.90      7.39 o 
   3  -5  15       36.95       35.76     10.74 o 
   4  -5  15        7.86       -6.73      7.62 o 
   5  -5  15      158.15      185.64     11.28 o 
  -4  -4  15        0.37      -17.20     17.20 o 
  -3  -4  15       23.65        8.24     16.98 o 
  -2  -4  15       15.41        5.93     15.50 o 
  -1  -4  15        6.39       -4.70     10.14 o 
   0  -4  15        4.65       19.55      9.86 o 
   1  -4  15       14.70        4.65      8.89 o 
   2  -4  15       47.41       61.20     12.14 o 
   3  -4  15       24.67       30.75      8.34 o 
   4  -4  15        0.47        0.08      8.11 o 
   5  -4  15       11.27        4.16      8.61 o 
  -5  -3  15        0.83       -4.67     18.08 o 
  -4  -3  15        0.02       -3.73     11.88 o 
  -3  -3  15       27.43       23.81     12.04 o 
  -2  -3  15        0.88      -10.35     10.35 o 
  -1  -3  15       81.16       87.85     14.15 o 
   0  -3  15        3.50       -7.34     10.41 o 
   1  -3  15        8.83       -4.01     11.55 o 
   2  -3  15       13.53       11.33      8.95 o 
   3  -3  15        3.37       -8.66      8.68 o 
   4  -3  15        8.01        6.03      8.35 o 
   5  -3  15       26.58       34.98      9.49 o 
  -5  -2  15        0.52      -11.95     11.95 o 
  -4  -2  15        0.93       16.15     12.10 o 
  -3  -2  15        9.87       -5.50     11.16 o 
  -2  -2  15        3.65        4.54     11.11 o 
  -1  -2  15        0.21       -2.79     10.59 o 
   0  -2  15       48.54       44.06      9.28 o 
   1  -2  15        3.57       -4.39     11.79 o 
   2  -2  15       19.23       21.14     10.93 o 
   3  -2  15       61.68       52.49     12.12 o 
   4  -2  15       30.56       54.29     17.14 o 
  -5  -1  15        0.25      -10.38     14.42 o 
  -4  -1  15        0.06      -17.06     17.06 o 
  -3  -1  15        0.20       -1.40     11.34 o 
  -2  -1  15        4.79       -3.42     11.14 o 
  -1  -1  15       45.10       41.23     12.06 o 
   0  -1  15       67.05       75.51      9.52 o 
   1  -1  15       60.29       31.47      8.95 o 
   2  -1  15        0.34       13.52     15.66 o 
   3  -1  15        1.94       -9.29     15.39 o 
   4  -1  15       73.83       87.76     20.44 o 
  -5   0  15        0.40       32.59     18.63 o 
  -4   0  15        0.01       -1.40     17.89 o 
  -3   0  15       25.92       34.37     12.58 o 
  -2   0  15       40.55       85.31     43.00 o 
  -1   0  15        2.24       -1.98     12.56 o 
   0   0  15        2.66        7.08      8.75 o 
   1   0  15       29.02       39.37     11.07 o 
   2   0  15       57.35       82.71     13.01 o 
   3   0  15       11.41       24.73     12.32 o 
  -5   1  15        0.39       15.72     19.56 o 
  -4   1  15        7.93       10.77     18.52 o 
  -3   1  15        0.95        1.18     11.83 o 
  -2   1  15       34.48       37.84     13.00 o 
  -1   1  15       12.42        1.26      9.09 o 
   0   1  15       16.41        5.01      9.48 o 
   1   1  15       25.54       21.94     11.74 o 
   2   1  15       24.03        9.19     13.32 o 
   3   1  15        8.88        2.43     12.70 o 
  -5   2  15        3.91       -2.14     18.57 o 
  -4   2  15       17.88        8.79     18.63 o 
  -3   2  15        3.29      -12.80     18.46 o 
  -2   2  15       18.31        8.26     12.52 o 
  -1   2  15       70.08       73.51     11.10 o 
   0   2  15       99.02      106.96     14.27 o 
   1   2  15        1.14       -4.36     10.11 o 
   2   2  15       16.12       12.74     11.04 o 
  -4   3  15        5.14        1.81     19.18 o 
  -3   3  15       25.20       23.19     19.89 o 
  -2   3  15        3.81       -9.44     22.20 o 
  -1   3  15        0.68      -10.94     16.54 o 
   0   3  15        3.38        2.58     17.36 o 
   0  -7  16        0.84       -5.31      9.70 o 
   1  -7  16        2.99       -3.15      9.38 o 
   2  -7  16        4.90      -12.16     15.01 o 
   3  -7  16        0.17       -9.12      9.12 o 
  -2  -6  16        5.56       30.06     18.63 o 
  -1  -6  16        2.42       -9.45      9.45 o 
   0  -6  16       11.97        1.45     10.12 o 
   1  -6  16        0.11       -7.29      8.89 o 
   2  -6  16       10.38       17.23      8.23 o 
   3  -6  16        2.02        3.13      8.11 o 
   4  -6  16        1.71        2.34      8.27 o 
  -3  -5  16       52.86       24.18     18.52 o 
  -2  -5  16        0.24      -11.65     16.76 o 
  -1  -5  16       10.51        3.69     11.90 o 
   0  -5  16        0.27        4.31      8.26 o 
   1  -5  16        2.21        1.24      8.06 o 
   2  -5  16        6.55        4.14      8.04 o 
   3  -5  16        2.12       -2.54      8.22 o 
   4  -5  16       44.17       39.95     11.03 o 
  -3  -4  16       15.69       -8.63     18.02 o 
  -2  -4  16        1.93       26.05     17.20 o 
  -1  -4  16        0.15      -15.22     15.22 o 
   0  -4  16        3.26        5.24     10.66 o 
   1  -4  16        1.41        3.56      8.97 o 
   2  -4  16       30.30       24.43      9.81 o 
   3  -4  16       60.82       79.72     15.47 o 
   4  -4  16        1.44       -1.76      8.67 o 
  -4  -3  16        2.82      -18.46     18.46 o 
  -3  -3  16       18.79       38.57     18.46 o 
  -2  -3  16        0.56      -15.39     15.39 o 
  -1  -3  16        3.42       11.21     16.27 o 
   0  -3  16        2.17      -14.56     14.89 o 
   1  -3  16        2.78        0.29     10.61 o 
   2  -3  16        5.37      -10.45     10.45 o 
   3  -3  16       39.08       33.12     12.61 o 
   4  -3  16       16.53        2.69     10.26 o 
  -4  -2  16        3.86        5.64     12.88 o 
  -3  -2  16        2.40      -11.71     11.71 o 
  -2  -2  16       14.31       23.23     12.31 o 
  -1  -2  16        0.01       -9.45     15.77 o 
   0  -2  16       13.54        3.41     15.94 o 
   1  -2  16       23.52        0.82     16.21 o 
   2  -2  16        1.29      -15.00     15.00 o 
   3  -2  16       77.77       82.75     19.56 o 
  -4  -1  16        4.67       -3.68     12.64 o 
  -3  -1  16        0.47       17.51     12.55 o 
  -2  -1  16       22.70       14.16     12.49 o 
  -1  -1  16        8.85       13.86     23.41 o 
   0  -1  16        2.12        7.98     12.25 o 
   1  -1  16       65.42       92.04     19.45 o 
   2  -1  16       36.36       42.26     18.74 o 
   3  -1  16       11.69       12.97     18.57 o 
  -4   0  16        5.90       -9.78     18.46 o 
  -3   0  16        3.05       -0.49     14.34 o 
  -2   0  16        2.44        4.18     12.13 o 
  -1   0  16       19.03       43.99     13.25 o 
   0   0  16        1.26       -9.25      9.25 o 
   1   0  16       14.76       -4.78     16.87 o 
   2   0  16      152.04      226.23     25.44 o 
  -4   1  16        1.59       16.65     19.84 o 
  -3   1  16        0.03      -17.97     17.97 o 
  -2   1  16        3.33       -6.99     12.99 o 
  -1   1  16       20.67        9.53     10.10 o 
   0   1  16      109.20      115.83     13.80 o 
   1   1  16        6.87       16.78     12.40 o 
  -4   2  16        0.19      -19.51     19.51 o 
  -3   2  16        1.07      -16.81     19.34 o 
  -2   2  16        4.11      -13.30     19.78 o 
  -1   2  16        0.32        6.89     13.38 o 
   0   2  16       12.94       35.44     18.30 o 
   0  -6  17        3.31       -6.50     18.45 o 
   1  -6  17        1.20       -9.70      9.70 o 
   2  -6  17        5.34       -7.39      8.56 o 
  -1  -5  17       24.34       36.65     18.19 o 
   0  -5  17        0.13       -9.70      9.70 o 
   1  -5  17       35.41       40.64      9.45 o 
   2  -5  17        8.58       -6.20     10.14 o 
   3  -5  17       60.98       57.40     13.98 o 
  -2  -4  17        5.50       -3.08     17.42 o 
  -1  -4  17        6.99       13.52     17.42 o 
   0  -4  17       14.94       15.61     17.14 o 
   1  -4  17        9.75        9.60     11.96 o 
   2  -4  17        6.68      -10.02     10.12 o 
   3  -4  17       12.46       -8.09     10.33 o 
  -3  -3  17       10.79       22.31     19.67 o 
  -2  -3  17        0.18        6.81     17.53 o 
  -1  -3  17        1.91        2.53     17.53 o 
   0  -3  17        5.41      -12.91     16.87 o 
   1  -3  17        0.34        3.02     17.03 o 
   2  -3  17        4.64        7.58     17.58 o 
   3  -3  17       27.05       21.76     18.79 o 
  -3  -2  17        3.34      -17.64     17.64 o 
  -2  -2  17       10.48      -16.43     17.75 o 
  -1  -2  17        0.40       -2.25     17.42 o 
   0  -2  17       10.33       13.74     17.36 o 
   1  -2  17       31.76       27.15     18.08 o 
   2  -2  17        3.12       -4.62     17.47 o 
  -3  -1  17        3.00       15.39     13.62 o 
  -2  -1  17       17.36       16.91     16.29 o 
  -1  -1  17       14.33      -17.03     17.03 o 
   0  -1  17        2.74        0.16     17.53 o 
   1  -1  17       12.13       -4.18     18.46 o 
  -3   0  17        2.97       20.88     20.72 o 
  -2   0  17        0.05        4.94     14.20 o 
  -1   0  17        5.71        1.50     13.63 o 
   0   0  17       12.50      -15.94     17.80 o 
                                                 
